# Supplementary material for: A dual model node based optimization algorithm for simultaneous escape routing in PCBs
Source: PeerJ Comput Sci. 2021 Apr 16;7:e499. doi: 10.7717/peerj-cs.499 (PMC8056246; doi:10.7717/peerj-cs.499)
Supplement: Supplemental Information 4 — This script is used to transfer data from first model to second model [file peerj-cs-07-499-s004.run]

model DMNBR.mod;
data 20x20.dat;
option solver minos;

problem sections_1: X, connectingpoints, source_select, source_neighbor, Continuity, UniPathDest, source_select_1, source_neighbor_1,Continuity_1,UniPathDest1,Dual1,loop;

solve sections_1;


for {(i,j) in Localflows,(c,d) in Destination[i,j],(a,b) in Boundarypoints} {
	if X[i,j,a,b]>=0.9 then {
let  startx[i,j]:= a;
let  starty[i,j]:= b;

}
if X[c,d,a,b]=1 then {
let  endx[i,j]:= a;
let  endy[i,j]:= b;

}

}

option solver gurobi;
problem sections_2: Y,flow,
source_neighbor_2,connectedge_2,checking,
dest_select,Edge_dest,Dual_2;
solve sections_2;
option display_1col 1000;
option omit_zero_rows 1;
display X;
display Y;
