# Supplementary material for: A dual model node based optimization algorithm for simultaneous escape routing in PCBs
Source: PeerJ Comput Sci. 2021 Apr 16;7:e499. doi: 10.7717/peerj-cs.499 (PMC8056246; doi:10.7717/peerj-cs.499)
Supplement: Supplemental Information 5 [file peerj-cs-07-499-s005.dat]

set Rows:=1 2 3 4 5 6 7 8 9 10 11 12 13 14 15 16 17 18 19 20 21 22 23 24 25 26 27 28 29 30 ;
set Columns:=1 2 3 4 5 6 7 8 9 10 11 12 13 14 15 16 17 18 19 20 21 22 23 24 25 26 27 28 29 30 ;


set Points:=(1,1)(1,2)(1,3)(1,4)(1,5)(1,6)(1,7)(1,8)(1,9)(1,10)(1,11)(1,12)(1,13)(1,14)(1,15)(1,16)(1,17)(1,18)(1,19)(1,20)(1,21)(1,22)(1,23)(1,24)(1,25)(1,26)(1,27)(1,28)(1,29)(1,30)(2,1)(2,2)(2,3)(2,4)(2,5)(2,6)(2,7)(2,8)(2,9)(2,10)(2,11)(2,12)(2,13)(2,14)(2,15)(2,16)(2,17)(2,18)(2,19)(2,20)(2,21)(2,22)(2,23)(2,24)(2,25)(2,26)(2,27)(2,28)(2,29)(2,30)(3,1)(3,2)(3,3)(3,4)(3,5)(3,6)(3,7)(3,8)(3,9)(3,10)(3,11)(3,12)(3,13)(3,14)(3,15)(3,16)(3,17)(3,18)(3,19)(3,20)(3,21)(3,22)(3,23)(3,24)(3,25)(3,26)(3,27)(3,28)(3,29)(3,30)(4,1)(4,2)(4,3)(4,4)(4,5)(4,6)(4,7)(4,8)(4,9)(4,10)(4,11)(4,12)(4,13)(4,14)(4,15)(4,16)(4,17)(4,18)(4,19)(4,20)(4,21)(4,22)(4,23)(4,24)(4,25)(4,26)(4,27)(4,28)(4,29)(4,30)(5,1)(5,2)(5,3)(5,4)(5,5)(5,6)(5,7)(5,8)(5,9)(5,10)(5,11)(5,12)(5,13)(5,14)(5,15)(5,16)(5,17)(5,18)(5,19)(5,20)(5,21)(5,22)(5,23)(5,24)(5,25)(5,26)(5,27)(5,28)(5,29)(5,30)(6,1)(6,2)(6,3)(6,4)(6,5)(6,6)(6,7)(6,8)(6,9)(6,10)(6,11)(6,12)(6,13)(6,14)(6,15)(6,16)(6,17)(6,18)(6,19)(6,20)(6,21)(6,22)(6,23)(6,24)(6,25)(6,26)(6,27)(6,28)(6,29)(6,30)(7,1)(7,2)(7,3)(7,4)(7,5)(7,6)(7,7)(7,8)(7,9)(7,10)(7,11)(7,12)(7,13)(7,14)(7,15)(7,16)(7,17)(7,18)(7,19)(7,20)(7,21)(7,22)(7,23)(7,24)(7,25)(7,26)(7,27)(7,28)(7,29)(7,30)(8,1)(8,2)(8,3)(8,4)(8,5)(8,6)(8,7)(8,8)(8,9)(8,10)(8,11)(8,12)(8,13)(8,14)(8,15)(8,16)(8,17)(8,18)(8,19)(8,20)(8,21)(8,22)(8,23)(8,24)(8,25)(8,26)(8,27)(8,28)(8,29)(8,30)(9,1)(9,2)(9,3)(9,4)(9,5)(9,6)(9,7)(9,8)(9,9)(9,10)(9,11)(9,12)(9,13)(9,14)(9,15)(9,16)(9,17)(9,18)(9,19)(9,20)(9,21)(9,22)(9,23)(9,24)(9,25)(9,26)(9,27)(9,28)(9,29)(9,30)(10,1)(10,2)(10,3)(10,4)(10,5)(10,6)(10,7)(10,8)(10,9)(10,10)(10,11)(10,12)(10,13)(10,14)(10,15)(10,16)(10,17)(10,18)(10,19)(10,20)(10,21)(10,22)(10,23)(10,24)(10,25)(10,26)(10,27)(10,28)(10,29)(10,30)(11,1)(11,2)(11,3)(11,4)(11,5)(11,6)(11,7)(11,8)(11,9)(11,10)(11,11)(11,12)(11,13)(11,14)(11,15)(11,16)(11,17)(11,18)(11,19)(11,20)(11,21)(11,22)(11,23)(11,24)(11,25)(11,26)(11,27)(11,28)(11,29)(11,30)(12,1)(12,2)(12,3)(12,4)(12,5)(12,6)(12,7)(12,8)(12,9)(12,10)(12,11)(12,12)(12,13)(12,14)(12,15)(12,16)(12,17)(12,18)(12,19)(12,20)(12,21)(12,22)(12,23)(12,24)(12,25)(12,26)(12,27)(12,28)(12,29)(12,30)(13,1)(13,2)(13,3)(13,4)(13,5)(13,6)(13,7)(13,8)(13,9)(13,10)(13,11)(13,12)(13,13)(13,14)(13,15)(13,16)(13,17)(13,18)(13,19)(13,20)(13,21)(13,22)(13,23)(13,24)(13,25)(13,26)(13,27)(13,28)(13,29)(13,30)(14,1)(14,2)(14,3)(14,4)(14,5)(14,6)(14,7)(14,8)(14,9)(14,10)(14,11)(14,12)(14,13)(14,14)(14,15)(14,16)(14,17)(14,18)(14,19)(14,20)(14,21)(14,22)(14,23)(14,24)(14,25)(14,26)(14,27)(14,28)(14,29)(14,30)(15,1)(15,2)(15,3)(15,4)(15,5)(15,6)(15,7)(15,8)(15,9)(15,10)(15,11)(15,12)(15,13)(15,14)(15,15)(15,16)(15,17)(15,18)(15,19)(15,20)(15,21)(15,22)(15,23)(15,24)(15,25)(15,26)(15,27)(15,28)(15,29)(15,30)(16,1)(16,2)(16,3)(16,4)(16,5)(16,6)(16,7)(16,8)(16,9)(16,10)(16,11)(16,12)(16,13)(16,14)(16,15)(16,16)(16,17)(16,18)(16,19)(16,20)(16,21)(16,22)(16,23)(16,24)(16,25)(16,26)(16,27)(16,28)(16,29)(16,30)(17,1)(17,2)(17,3)(17,4)(17,5)(17,6)(17,7)(17,8)(17,9)(17,10)(17,11)(17,12)(17,13)(17,14)(17,15)(17,16)(17,17)(17,18)(17,19)(17,20)(17,21)(17,22)(17,23)(17,24)(17,25)(17,26)(17,27)(17,28)(17,29)(17,30)(18,1)(18,2)(18,3)(18,4)(18,5)(18,6)(18,7)(18,8)(18,9)(18,10)(18,11)(18,12)(18,13)(18,14)(18,15)(18,16)(18,17)(18,18)(18,19)(18,20)(18,21)(18,22)(18,23)(18,24)(18,25)(18,26)(18,27)(18,28)(18,29)(18,30)(19,1)(19,2)(19,3)(19,4)(19,5)(19,6)(19,7)(19,8)(19,9)(19,10)(19,11)(19,12)(19,13)(19,14)(19,15)(19,16)(19,17)(19,18)(19,19)(19,20)(19,21)(19,22)(19,23)(19,24)(19,25)(19,26)(19,27)(19,28)(19,29)(19,30)(20,1)(20,2)(20,3)(20,4)(20,5)(20,6)(20,7)(20,8)(20,9)(20,10)(20,11)(20,12)(20,13)(20,14)(20,15)(20,16)(20,17)(20,18)(20,19)(20,20)(20,21)(20,22)(20,23)(20,24)(20,25)(20,26)(20,27)(20,28)(20,29)(20,30)(21,1)(21,2)(21,3)(21,4)(21,5)(21,6)(21,7)(21,8)(21,9)(21,10)(21,11)(21,12)(21,13)(21,14)(21,15)(21,16)(21,17)(21,18)(21,19)(21,20)(21,21)(21,22)(21,23)(21,24)(21,25)(21,26)(21,27)(21,28)(21,29)(21,30)(22,1)(22,2)(22,3)(22,4)(22,5)(22,6)(22,7)(22,8)(22,9)(22,10)(22,11)(22,12)(22,13)(22,14)(22,15)(22,16)(22,17)(22,18)(22,19)(22,20)(22,21)(22,22)(22,23)(22,24)(22,25)(22,26)(22,27)(22,28)(22,29)(22,30)(23,1)(23,2)(23,3)(23,4)(23,5)(23,6)(23,7)(23,8)(23,9)(23,10)(23,11)(23,12)(23,13)(23,14)(23,15)(23,16)(23,17)(23,18)(23,19)(23,20)(23,21)(23,22)(23,23)(23,24)(23,25)(23,26)(23,27)(23,28)(23,29)(23,30)(24,1)(24,2)(24,3)(24,4)(24,5)(24,6)(24,7)(24,8)(24,9)(24,10)(24,11)(24,12)(24,13)(24,14)(24,15)(24,16)(24,17)(24,18)(24,19)(24,20)(24,21)(24,22)(24,23)(24,24)(24,25)(24,26)(24,27)(24,28)(24,29)(24,30)(25,1)(25,2)(25,3)(25,4)(25,5)(25,6)(25,7)(25,8)(25,9)(25,10)(25,11)(25,12)(25,13)(25,14)(25,15)(25,16)(25,17)(25,18)(25,19)(25,20)(25,21)(25,22)(25,23)(25,24)(25,25)(25,26)(25,27)(25,28)(25,29)(25,30)(26,1)(26,2)(26,3)(26,4)(26,5)(26,6)(26,7)(26,8)(26,9)(26,10)(26,11)(26,12)(26,13)(26,14)(26,15)(26,16)(26,17)(26,18)(26,19)(26,20)(26,21)(26,22)(26,23)(26,24)(26,25)(26,26)(26,27)(26,28)(26,29)(26,30)(27,1)(27,2)(27,3)(27,4)(27,5)(27,6)(27,7)(27,8)(27,9)(27,10)(27,11)(27,12)(27,13)(27,14)(27,15)(27,16)(27,17)(27,18)(27,19)(27,20)(27,21)(27,22)(27,23)(27,24)(27,25)(27,26)(27,27)(27,28)(27,29)(27,30)(28,1)(28,2)(28,3)(28,4)(28,5)(28,6)(28,7)(28,8)(28,9)(28,10)(28,11)(28,12)(28,13)(28,14)(28,15)(28,16)(28,17)(28,18)(28,19)(28,20)(28,21)(28,22)(28,23)(28,24)(28,25)(28,26)(28,27)(28,28)(28,29)(28,30)(29,1)(29,2)(29,3)(29,4)(29,5)(29,6)(29,7)(29,8)(29,9)(29,10)(29,11)(29,12)(29,13)(29,14)(29,15)(29,16)(29,17)(29,18)(29,19)(29,20)(29,21)(29,22)(29,23)(29,24)(29,25)(29,26)(29,27)(29,28)(29,29)(29,30)(30,1)(30,2)(30,3)(30,4)(30,5)(30,6)(30,7)(30,8)(30,9)(30,10)(30,11)(30,12)(30,13)(30,14)(30,15)(30,16)(30,17)(30,18)(30,19)(30,20)(30,21)(30,22)(30,23)(30,24)(30,25)(30,26)(30,27)(30,28)(30,29)(30,30);


set Boundarypoints:=(1,1)(1,2)(1,3)(1,4)(1,5)(1,6)(1,7)(1,8)(1,9)(1,10)(1,11)(1,12)(1,13)(1,14)(1,15)(1,16)(1,17)(1,18)(1,19)(1,20)(1,21)(1,22)(1,23)(1,24)(1,25)(1,26)(1,27)(1,28)(1,29)(1,30)(2,1)(2,2)(2,3)(2,4)(2,5)(2,6)(2,7)(2,8)(2,9)(2,10)(2,11)(2,12)(2,13)(2,14)(2,15)(2,16)(2,17)(2,18)(2,19)(2,20)(2,21)(2,22)(2,23)(2,24)(2,25)(2,26)(2,27)(2,28)(2,29)(2,30)(3,1)(3,2)(3,3)(3,4)(3,5)(3,6)(3,7)(3,8)(3,9)(3,10)(3,11)(3,12)(3,13)(3,14)(3,15)(3,16)(3,17)(3,18)(3,19)(3,20)(3,21)(3,22)(3,23)(3,24)(3,25)(3,26)(3,27)(3,28)(3,29)(3,30)(4,1)(4,2)(4,3)(4,4)(4,5)(4,6)(4,7)(4,8)(4,9)(4,10)(4,11)(4,12)(4,13)(4,14)(4,15)(4,16)(4,17)(4,18)(4,19)(4,20)(4,21)(4,22)(4,23)(4,24)(4,25)(4,26)(4,27)(4,28)(4,29)(4,30)(5,1)(5,2)(5,3)(5,4)(5,5)(5,6)(5,7)(5,8)(5,9)(5,10)(5,11)(5,12)(5,13)(5,14)(5,15)(5,16)(5,17)(5,18)(5,19)(5,20)(5,21)(5,22)(5,23)(5,24)(5,25)(5,26)(5,27)(5,28)(5,29)(5,30)(6,1)(6,2)(6,3)(6,4)(6,5)(6,6)(6,7)(6,8)(6,9)(6,10)(6,11)(6,12)(6,13)(6,14)(6,15)(6,16)(6,17)(6,18)(6,19)(6,20)(6,21)(6,22)(6,23)(6,24)(6,25)(6,26)(6,27)(6,28)(6,29)(6,30)(7,1)(7,2)(7,3)(7,4)(7,5)(7,6)(7,7)(7,8)(7,9)(7,10)(7,11)(7,12)(7,13)(7,14)(7,15)(7,16)(7,17)(7,18)(7,19)(7,20)(7,21)(7,22)(7,23)(7,24)(7,25)(7,26)(7,27)(7,28)(7,29)(7,30)(8,1)(8,2)(8,3)(8,4)(8,5)(8,6)(8,7)(8,8)(8,9)(8,10)(8,11)(8,12)(8,13)(8,14)(8,15)(8,16)(8,17)(8,18)(8,19)(8,20)(8,21)(8,22)(8,23)(8,24)(8,25)(8,26)(8,27)(8,28)(8,29)(8,30)(9,1)(9,2)(9,3)(9,4)(9,5)(9,6)(9,7)(9,8)(9,9)(9,10)(9,11)(9,12)(9,13)(9,14)(9,15)(9,16)(9,17)(9,18)(9,19)(9,20)(9,21)(9,22)(9,23)(9,24)(9,25)(9,26)(9,27)(9,28)(9,29)(9,30)(10,1)(10,2)(10,3)(10,4)(10,5)(10,6)(10,7)(10,8)(10,9)(10,10)(10,11)(10,12)(10,13)(10,14)(10,15)(10,16)(10,17)(10,18)(10,19)(10,20)(10,21)(10,22)(10,23)(10,24)(10,25)(10,26)(10,27)(10,28)(10,29)(10,30)(11,1)(11,2)(11,3)(11,4)(11,5)(11,6)(11,7)(11,8)(11,9)(11,10)(11,11)(11,12)(11,13)(11,14)(11,15)(11,16)(11,17)(11,18)(11,19)(11,20)(11,21)(11,22)(11,23)(11,24)(11,25)(11,26)(11,27)(11,28)(11,29)(11,30)

(21,1)(21,2)(21,3)(21,4)(21,5)(21,6)(21,7)(21,8)(21,9)(21,10)(21,11)(21,12)(21,13)(21,14)(21,15)(21,16)(21,17)(21,18)(21,19)(21,20)(21,21)(21,22)(21,23)(21,24)(21,25)(21,26)(21,27)(21,28)(21,29)(21,30)(22,1)(22,2)(22,3)(22,4)(22,5)(22,6)(22,7)(22,8)(22,9)(22,10)(22,11)(22,12)(22,13)(22,14)(22,15)(22,16)(22,17)(22,18)(22,19)(22,20)(22,21)(22,22)(22,23)(22,24)(22,25)(22,26)(22,27)(22,28)(22,29)(22,30)(23,1)(23,2)(23,3)(23,4)(23,5)(23,6)(23,7)(23,8)(23,9)(23,10)(23,11)(23,12)(23,13)(23,14)(23,15)(23,16)(23,17)(23,18)(23,19)(23,20)(23,21)(23,22)(23,23)(23,24)(23,25)(23,26)(23,27)(23,28)(23,29)(23,30)(24,1)(24,2)(24,3)(24,4)(24,5)(24,6)(24,7)(24,8)(24,9)(24,10)(24,11)(24,12)(24,13)(24,14)(24,15)(24,16)(24,17)(24,18)(24,19)(24,20)(24,21)(24,22)(24,23)(24,24)(24,25)(24,26)(24,27)(24,28)(24,29)(24,30)(25,1)(25,2)(25,3)(25,4)(25,5)(25,6)(25,7)(25,8)(25,9)(25,10)(25,11)(25,12)(25,13)(25,14)(25,15)(25,16)(25,17)(25,18)(25,19)(25,20)(25,21)(25,22)(25,23)(25,24)(25,25)(25,26)(25,27)(25,28)(25,29)(25,30)(26,1)(26,2)(26,3)(26,4)(26,5)(26,6)(26,7)(26,8)(26,9)(26,10)(26,11)(26,12)(26,13)(26,14)(26,15)(26,16)(26,17)(26,18)(26,19)(26,20)(26,21)(26,22)(26,23)(26,24)(26,25)(26,26)(26,27)(26,28)(26,29)(26,30)(27,1)(27,2)(27,3)(27,4)(27,5)(27,6)(27,7)(27,8)(27,9)(27,10)(27,11)(27,12)(27,13)(27,14)(27,15)(27,16)(27,17)(27,18)(27,19)(27,20)(27,21)(27,22)(27,23)(27,24)(27,25)(27,26)(27,27)(27,28)(27,29)(27,30)(28,1)(28,2)(28,3)(28,4)(28,5)(28,6)(28,7)(28,8)(28,9)(28,10)(28,11)(28,12)(28,13)(28,14)(28,15)(28,16)(28,17)(28,18)(28,19)(28,20)(28,21)(28,22)(28,23)(28,24)(28,25)(28,26)(28,27)(28,28)(28,29)(28,30)(29,1)(29,2)(29,3)(29,4)(29,5)(29,6)(29,7)(29,8)(29,9)(29,10)(29,11)(29,12)(29,13)(29,14)(29,15)(29,16)(29,17)(29,18)(29,19)(29,20)(29,21)(29,22)(29,23)(29,24)(29,25)(29,26)(29,27)(29,28)(29,29)(29,30)(30,1)(30,2)(30,3)(30,4)(30,5)(30,6)(30,7)(30,8)(30,9)(30,10)(30,11)(30,12)(30,13)(30,14)(30,15)(30,16)(30,17)(30,18)(30,19)(30,20)(30,21)(30,22)(30,23)(30,24)(30,25)(30,26)(30,27)(30,28)(30,29)(30,30)


(12,1)(12,2)(12,3)(13,1)(13,2)(13,3)(14,1)(14,2)(14,3)(15,1)(15,2)(15,3)(16,1)(16,2)(16,3)(17,1)(17,2)(17,3)(18,1)(18,2)(18,3)(19,1)(19,2)(19,3)(20,1)(20,2)(20,3)

(12,14)(12,15)(12,16)(13,14)(13,15)(13,16)(14,14)(14,15)(14,16)(15,14)(15,15)(15,16)(16,14)(16,15)(16,16)(17,14)(17,15)(17,16)(18,14)(18,15)(18,16)(19,14)(19,15)(19,16)(20,14)(20,15)(20,16)

(12,28)(12,29)(12,30)(13,28)(13,29)(13,30)(14,28)(14,29)(14,30)(15,28)(15,29)(15,30)(16,28)(16,29)(16,30)(17,28)(17,29)(17,30)(18,28)(18,29)(18,30)(19,28)(19,29)(19,30)(20,28)(20,29)(20,30);


set Connectingpoints:=(12,4)(12,5)(12,6)(12,7)(12,8)(12,9)(12,10)(12,11)(12,12)(12,13)(12,17)(12,18)(12,19)(12,20)(12,21)(12,22)(12,23)(12,24)(12,25)(12,26)(12,27)(13,4)(13,5)(13,6)(13,7)(13,8)(13,9)(13,10)(13,11)(13,12)(13,13)(13,17)(13,18)(13,19)(13,20)(13,21)(13,22)(13,23)(13,24)(13,25)(13,26)(13,27)(14,4)(14,5)(14,6)(14,7)(14,8)(14,9)(14,10)(14,11)(14,12)(14,13)(14,17)(14,18)(14,19)(14,20)(14,21)(14,22)(14,23)(14,24)(14,25)(14,26)(14,27)(15,4)(15,5)(15,6)(15,7)(15,8)(15,9)(15,10)(15,11)(15,12)(15,13)(15,17)(15,18)(15,19)(15,20)(15,21)(15,22)(15,23)(15,24)(15,25)(15,26)(15,27)(16,4)(16,5)(16,6)(16,7)(16,8)(16,9)(16,10)(16,11)(16,12)(16,13)(16,17)(16,18)(16,19)(16,20)(16,21)(16,22)(16,23)(16,24)(16,25)(16,26)(16,27)(17,4)(17,5)(17,6)(17,7)(17,8)(17,9)(17,10)(17,11)(17,12)(17,13)(17,17)(17,18)(17,19)(17,20)(17,21)(17,22)(17,23)(17,24)(17,25)(17,26)(17,27)(18,4)(18,5)(18,6)(18,7)(18,8)(18,9)(18,10)(18,11)(18,12)(18,13)(18,17)(18,18)(18,19)(18,20)(18,21)(18,22)(18,23)(18,24)(18,25)(18,26)(18,27)(19,4)(19,5)(19,6)(19,7)(19,8)(19,9)(19,10)(19,11)(19,12)(19,13)(19,17)(19,18)(19,19)(19,20)(19,21)(19,22)(19,23)(19,24)(19,25)(19,26)(19,27)(20,4)(20,5)(20,6)(20,7)(20,8)(20,9)(20,10)(20,11)(20,12)(20,13)(20,17)(20,18)(20,19)(20,20)(20,21)(20,22)(20,23)(20,24)(20,25)(20,26)(20,27);


set SD:= (16,9)

(15,10)(15,8)(17,10)(17,8) 


(14,7)(14,9)(14,11) (18,11)(18,7)(18,9) (15,5)(17,5)
(19,5) (13,6) (13,11)(13,12) (13,10) (19,11)(19,12) 
(17,13) 

(14,6)(16,7)(18,6)(19,6)
(13,4) (13,13) (12,13) (20,4) (20,5) (20,13)(12,4)


(16,19)
(15,21)(15,23)(17,21)(17,23)
(14,24)(14,22)(14,20) 
(18,20)(18,24)(18,22) (15,26)(17,26)(19,26) (13,25)
(13,18)(13,17) (13,19) (19,18)(19,19) (17,19)  (14,26)
(16,24)(18,25)(19,25)
(12,17) (16,22) (14,19)(20,27)(20,26) (20,17)(13,27)(19,17)(19,13)(13,26)(13,5);


 

set Localflows:=(16,9)
(15,10)(15,8)(17,10)(17,8)
(14,7)(14,9)(14,11) (18,11)(18,7)(18,9) (15,5)(17,5)
(19,5) (13,6) (13,11)(13,12) (13,10) (19,11)(19,12) 
(17,13) (14,6)(16,7)(18,6)(19,6) (13,4) (13,13) (12,13) (20,4) (20,5) (20,13)(12,4) (19,13)(13,5);


set Destination[16,9]:=(16,19);
set Destination[15,10]:=(15,21);
set Destination[15,8]:=(15,23);
set Destination[17,10]:=(17,21);
set Destination[17,8]:=(17,23);


set Destination[14,7]:=(14,24);
set Destination[14,9]:=(14,22);
set Destination[14,11]:=(14,20);

set Destination[18,11]:=(18,20);
set Destination[18,7]:=(18,24);
set Destination[18,9]:=(18,22);

set Destination[13,5]:=(13,26);
set Destination[15,5]:=(15,26);
set Destination[17,5]:=(17,26);
set Destination[19,5]:=(19,26);

set Destination[13,10]:=(13,19);


set Destination[13,6]:=(13,25);
set Destination[13,11]:=(13,18);
set Destination[13,12]:=(13,17);


set Destination[19,11]:=(19,19);
set Destination[19,12]:=(19,18);
set Destination[19,13]:=(19,17);

set Destination[17,13]:=(17,19);

set Destination[14,6]:=(14,26);
set Destination[16,7]:=(16,24);
set Destination[18,6]:=(18,25);
set Destination[19,6]:=(19,25);

set Destination[13,4]:=(12,17);

set Destination[13,13]:=(16,22);


set Destination[12,13]:=(14,19);
set Destination[20,4]:=(20,27);
set Destination[20,5]:=(20,26);


set Destination[20,13]:=(20,17);
set Destination[12,4]:=(13,27);


set Boundarypointsneighbors[1,1]:=(2,1) (1,2) ;
set Boundarypointsneighbors[1,2]:=(1,1) (2,2) (1,3) ;
set Boundarypointsneighbors[1,3]:=(1,2) (2,3) (1,4) ;
set Boundarypointsneighbors[1,4]:=(1,3) (2,4) (1,5) ;
set Boundarypointsneighbors[1,5]:=(1,4) (2,5) (1,6) ;
set Boundarypointsneighbors[1,6]:=(1,5) (2,6) (1,7) ;
set Boundarypointsneighbors[1,7]:=(1,6) (2,7) (1,8) ;
set Boundarypointsneighbors[1,8]:=(1,7) (2,8) (1,9) ;
set Boundarypointsneighbors[1,9]:=(1,8) (2,9) (1,10) ;
set Boundarypointsneighbors[1,10]:=(1,9) (2,10) (1,11) ;
set Boundarypointsneighbors[1,11]:=(1,10) (2,11) (1,12) ;
set Boundarypointsneighbors[1,12]:=(1,11) (2,12) (1,13) ;
set Boundarypointsneighbors[1,13]:=(1,12) (2,13) (1,14) ;
set Boundarypointsneighbors[1,14]:=(1,13) (2,14) (1,15) ;
set Boundarypointsneighbors[1,15]:=(1,14) (2,15) (1,16) ;
set Boundarypointsneighbors[1,16]:=(1,15) (2,16) (1,17) ;
set Boundarypointsneighbors[1,17]:=(1,16) (2,17) (1,18) ;
set Boundarypointsneighbors[1,18]:=(1,17) (2,18) (1,19) ;
set Boundarypointsneighbors[1,19]:=(1,18) (2,19) (1,20) ;
set Boundarypointsneighbors[1,20]:=(1,19) (2,20) (1,21) ;
set Boundarypointsneighbors[1,21]:=(1,20) (2,21) (1,22) ;
set Boundarypointsneighbors[1,22]:=(1,21) (2,22) (1,23) ;
set Boundarypointsneighbors[1,23]:=(1,22) (2,23) (1,24) ;
set Boundarypointsneighbors[1,24]:=(1,23) (2,24) (1,25) ;
set Boundarypointsneighbors[1,25]:=(1,24) (2,25) (1,26) ;
set Boundarypointsneighbors[1,26]:=(1,25) (2,26) (1,27) ;
set Boundarypointsneighbors[1,27]:=(1,26) (2,27) (1,28) ;
set Boundarypointsneighbors[1,28]:=(1,27) (2,28) (1,29) ;
set Boundarypointsneighbors[1,29]:=(1,28) (2,29) (1,30) ;
set Boundarypointsneighbors[1,30]:=(1,29) (2,30) ;
set Boundarypointsneighbors[2,1]:=(3,1) (2,2) (1,1) ;
set Boundarypointsneighbors[2,2]:=(2,1) (3,2) (2,3) (1,2) ;
set Boundarypointsneighbors[2,3]:=(2,2) (3,3) (2,4) (1,3) ;
set Boundarypointsneighbors[2,4]:=(2,3) (3,4) (2,5) (1,4) ;
set Boundarypointsneighbors[2,5]:=(2,4) (3,5) (2,6) (1,5) ;
set Boundarypointsneighbors[2,6]:=(2,5) (3,6) (2,7) (1,6) ;
set Boundarypointsneighbors[2,7]:=(2,6) (3,7) (2,8) (1,7) ;
set Boundarypointsneighbors[2,8]:=(2,7) (3,8) (2,9) (1,8) ;
set Boundarypointsneighbors[2,9]:=(2,8) (3,9) (2,10) (1,9) ;
set Boundarypointsneighbors[2,10]:=(2,9) (3,10) (2,11) (1,10) ;
set Boundarypointsneighbors[2,11]:=(2,10) (3,11) (2,12) (1,11) ;
set Boundarypointsneighbors[2,12]:=(2,11) (3,12) (2,13) (1,12) ;
set Boundarypointsneighbors[2,13]:=(2,12) (3,13) (2,14) (1,13) ;
set Boundarypointsneighbors[2,14]:=(2,13) (3,14) (2,15) (1,14) ;
set Boundarypointsneighbors[2,15]:=(2,14) (3,15) (2,16) (1,15) ;
set Boundarypointsneighbors[2,16]:=(2,15) (3,16) (2,17) (1,16) ;
set Boundarypointsneighbors[2,17]:=(2,16) (3,17) (2,18) (1,17) ;
set Boundarypointsneighbors[2,18]:=(2,17) (3,18) (2,19) (1,18) ;
set Boundarypointsneighbors[2,19]:=(2,18) (3,19) (2,20) (1,19) ;
set Boundarypointsneighbors[2,20]:=(2,19) (3,20) (2,21) (1,20) ;
set Boundarypointsneighbors[2,21]:=(2,20) (3,21) (2,22) (1,21) ;
set Boundarypointsneighbors[2,22]:=(2,21) (3,22) (2,23) (1,22) ;
set Boundarypointsneighbors[2,23]:=(2,22) (3,23) (2,24) (1,23) ;
set Boundarypointsneighbors[2,24]:=(2,23) (3,24) (2,25) (1,24) ;
set Boundarypointsneighbors[2,25]:=(2,24) (3,25) (2,26) (1,25) ;
set Boundarypointsneighbors[2,26]:=(2,25) (3,26) (2,27) (1,26) ;
set Boundarypointsneighbors[2,27]:=(2,26) (3,27) (2,28) (1,27) ;
set Boundarypointsneighbors[2,28]:=(2,27) (3,28) (2,29) (1,28) ;
set Boundarypointsneighbors[2,29]:=(2,28) (3,29) (2,30) (1,29) ;
set Boundarypointsneighbors[2,30]:=(2,29) (3,30) (1,30) ;
set Boundarypointsneighbors[3,1]:=(4,1) (3,2) (2,1) ;
set Boundarypointsneighbors[3,2]:=(3,1) (4,2) (3,3) (2,2) ;
set Boundarypointsneighbors[3,3]:=(3,2) (4,3) (3,4) (2,3) ;
set Boundarypointsneighbors[3,4]:=(3,3) (4,4) (3,5) (2,4) ;
set Boundarypointsneighbors[3,5]:=(3,4) (4,5) (3,6) (2,5) ;
set Boundarypointsneighbors[3,6]:=(3,5) (4,6) (3,7) (2,6) ;
set Boundarypointsneighbors[3,7]:=(3,6) (4,7) (3,8) (2,7) ;
set Boundarypointsneighbors[3,8]:=(3,7) (4,8) (3,9) (2,8) ;
set Boundarypointsneighbors[3,9]:=(3,8) (4,9) (3,10) (2,9) ;
set Boundarypointsneighbors[3,10]:=(3,9) (4,10) (3,11) (2,10) ;
set Boundarypointsneighbors[3,11]:=(3,10) (4,11) (3,12) (2,11) ;
set Boundarypointsneighbors[3,12]:=(3,11) (4,12) (3,13) (2,12) ;
set Boundarypointsneighbors[3,13]:=(3,12) (4,13) (3,14) (2,13) ;
set Boundarypointsneighbors[3,14]:=(3,13) (4,14) (3,15) (2,14) ;
set Boundarypointsneighbors[3,15]:=(3,14) (4,15) (3,16) (2,15) ;
set Boundarypointsneighbors[3,16]:=(3,15) (4,16) (3,17) (2,16) ;
set Boundarypointsneighbors[3,17]:=(3,16) (4,17) (3,18) (2,17) ;
set Boundarypointsneighbors[3,18]:=(3,17) (4,18) (3,19) (2,18) ;
set Boundarypointsneighbors[3,19]:=(3,18) (4,19) (3,20) (2,19) ;
set Boundarypointsneighbors[3,20]:=(3,19) (4,20) (3,21) (2,20) ;
set Boundarypointsneighbors[3,21]:=(3,20) (4,21) (3,22) (2,21) ;
set Boundarypointsneighbors[3,22]:=(3,21) (4,22) (3,23) (2,22) ;
set Boundarypointsneighbors[3,23]:=(3,22) (4,23) (3,24) (2,23) ;
set Boundarypointsneighbors[3,24]:=(3,23) (4,24) (3,25) (2,24) ;
set Boundarypointsneighbors[3,25]:=(3,24) (4,25) (3,26) (2,25) ;
set Boundarypointsneighbors[3,26]:=(3,25) (4,26) (3,27) (2,26) ;
set Boundarypointsneighbors[3,27]:=(3,26) (4,27) (3,28) (2,27) ;
set Boundarypointsneighbors[3,28]:=(3,27) (4,28) (3,29) (2,28) ;
set Boundarypointsneighbors[3,29]:=(3,28) (4,29) (3,30) (2,29) ;
set Boundarypointsneighbors[3,30]:=(3,29) (4,30) (2,30) ;
set Boundarypointsneighbors[4,1]:=(5,1) (4,2) (3,1) ;
set Boundarypointsneighbors[4,2]:=(4,1) (5,2) (4,3) (3,2) ;
set Boundarypointsneighbors[4,3]:=(4,2) (5,3) (4,4) (3,3) ;
set Boundarypointsneighbors[4,4]:=(4,3) (5,4) (4,5) (3,4) ;
set Boundarypointsneighbors[4,5]:=(4,4) (5,5) (4,6) (3,5) ;
set Boundarypointsneighbors[4,6]:=(4,5) (5,6) (4,7) (3,6) ;
set Boundarypointsneighbors[4,7]:=(4,6) (5,7) (4,8) (3,7) ;
set Boundarypointsneighbors[4,8]:=(4,7) (5,8) (4,9) (3,8) ;
set Boundarypointsneighbors[4,9]:=(4,8) (5,9) (4,10) (3,9) ;
set Boundarypointsneighbors[4,10]:=(4,9) (5,10) (4,11) (3,10) ;
set Boundarypointsneighbors[4,11]:=(4,10) (5,11) (4,12) (3,11) ;
set Boundarypointsneighbors[4,12]:=(4,11) (5,12) (4,13) (3,12) ;
set Boundarypointsneighbors[4,13]:=(4,12) (5,13) (4,14) (3,13) ;
set Boundarypointsneighbors[4,14]:=(4,13) (5,14) (4,15) (3,14) ;
set Boundarypointsneighbors[4,15]:=(4,14) (5,15) (4,16) (3,15) ;
set Boundarypointsneighbors[4,16]:=(4,15) (5,16) (4,17) (3,16) ;
set Boundarypointsneighbors[4,17]:=(4,16) (5,17) (4,18) (3,17) ;
set Boundarypointsneighbors[4,18]:=(4,17) (5,18) (4,19) (3,18) ;
set Boundarypointsneighbors[4,19]:=(4,18) (5,19) (4,20) (3,19) ;
set Boundarypointsneighbors[4,20]:=(4,19) (5,20) (4,21) (3,20) ;
set Boundarypointsneighbors[4,21]:=(4,20) (5,21) (4,22) (3,21) ;
set Boundarypointsneighbors[4,22]:=(4,21) (5,22) (4,23) (3,22) ;
set Boundarypointsneighbors[4,23]:=(4,22) (5,23) (4,24) (3,23) ;
set Boundarypointsneighbors[4,24]:=(4,23) (5,24) (4,25) (3,24) ;
set Boundarypointsneighbors[4,25]:=(4,24) (5,25) (4,26) (3,25) ;
set Boundarypointsneighbors[4,26]:=(4,25) (5,26) (4,27) (3,26) ;
set Boundarypointsneighbors[4,27]:=(4,26) (5,27) (4,28) (3,27) ;
set Boundarypointsneighbors[4,28]:=(4,27) (5,28) (4,29) (3,28) ;
set Boundarypointsneighbors[4,29]:=(4,28) (5,29) (4,30) (3,29) ;
set Boundarypointsneighbors[4,30]:=(4,29) (5,30) (3,30) ;
set Boundarypointsneighbors[5,1]:=(6,1) (5,2) (4,1) ;
set Boundarypointsneighbors[5,2]:=(5,1) (6,2) (5,3) (4,2) ;
set Boundarypointsneighbors[5,3]:=(5,2) (6,3) (5,4) (4,3) ;
set Boundarypointsneighbors[5,4]:=(5,3) (6,4) (5,5) (4,4) ;
set Boundarypointsneighbors[5,5]:=(5,4) (6,5) (5,6) (4,5) ;
set Boundarypointsneighbors[5,6]:=(5,5) (6,6) (5,7) (4,6) ;
set Boundarypointsneighbors[5,7]:=(5,6) (6,7) (5,8) (4,7) ;
set Boundarypointsneighbors[5,8]:=(5,7) (6,8) (5,9) (4,8) ;
set Boundarypointsneighbors[5,9]:=(5,8) (6,9) (5,10) (4,9) ;
set Boundarypointsneighbors[5,10]:=(5,9) (6,10) (5,11) (4,10) ;
set Boundarypointsneighbors[5,11]:=(5,10) (6,11) (5,12) (4,11) ;
set Boundarypointsneighbors[5,12]:=(5,11) (6,12) (5,13) (4,12) ;
set Boundarypointsneighbors[5,13]:=(5,12) (6,13) (5,14) (4,13) ;
set Boundarypointsneighbors[5,14]:=(5,13) (6,14) (5,15) (4,14) ;
set Boundarypointsneighbors[5,15]:=(5,14) (6,15) (5,16) (4,15) ;
set Boundarypointsneighbors[5,16]:=(5,15) (6,16) (5,17) (4,16) ;
set Boundarypointsneighbors[5,17]:=(5,16) (6,17) (5,18) (4,17) ;
set Boundarypointsneighbors[5,18]:=(5,17) (6,18) (5,19) (4,18) ;
set Boundarypointsneighbors[5,19]:=(5,18) (6,19) (5,20) (4,19) ;
set Boundarypointsneighbors[5,20]:=(5,19) (6,20) (5,21) (4,20) ;
set Boundarypointsneighbors[5,21]:=(5,20) (6,21) (5,22) (4,21) ;
set Boundarypointsneighbors[5,22]:=(5,21) (6,22) (5,23) (4,22) ;
set Boundarypointsneighbors[5,23]:=(5,22) (6,23) (5,24) (4,23) ;
set Boundarypointsneighbors[5,24]:=(5,23) (6,24) (5,25) (4,24) ;
set Boundarypointsneighbors[5,25]:=(5,24) (6,25) (5,26) (4,25) ;
set Boundarypointsneighbors[5,26]:=(5,25) (6,26) (5,27) (4,26) ;
set Boundarypointsneighbors[5,27]:=(5,26) (6,27) (5,28) (4,27) ;
set Boundarypointsneighbors[5,28]:=(5,27) (6,28) (5,29) (4,28) ;
set Boundarypointsneighbors[5,29]:=(5,28) (6,29) (5,30) (4,29) ;
set Boundarypointsneighbors[5,30]:=(5,29) (6,30) (4,30) ;
set Boundarypointsneighbors[6,1]:=(7,1) (6,2) (5,1) ;
set Boundarypointsneighbors[6,2]:=(6,1) (7,2) (6,3) (5,2) ;
set Boundarypointsneighbors[6,3]:=(6,2) (7,3) (6,4) (5,3) ;
set Boundarypointsneighbors[6,4]:=(6,3) (7,4) (6,5) (5,4) ;
set Boundarypointsneighbors[6,5]:=(6,4) (7,5) (6,6) (5,5) ;
set Boundarypointsneighbors[6,6]:=(6,5) (7,6) (6,7) (5,6) ;
set Boundarypointsneighbors[6,7]:=(6,6) (7,7) (6,8) (5,7) ;
set Boundarypointsneighbors[6,8]:=(6,7) (7,8) (6,9) (5,8) ;
set Boundarypointsneighbors[6,9]:=(6,8) (7,9) (6,10) (5,9) ;
set Boundarypointsneighbors[6,10]:=(6,9) (7,10) (6,11) (5,10) ;
set Boundarypointsneighbors[6,11]:=(6,10) (7,11) (6,12) (5,11) ;
set Boundarypointsneighbors[6,12]:=(6,11) (7,12) (6,13) (5,12) ;
set Boundarypointsneighbors[6,13]:=(6,12) (7,13) (6,14) (5,13) ;
set Boundarypointsneighbors[6,14]:=(6,13) (7,14) (6,15) (5,14) ;
set Boundarypointsneighbors[6,15]:=(6,14) (7,15) (6,16) (5,15) ;
set Boundarypointsneighbors[6,16]:=(6,15) (7,16) (6,17) (5,16) ;
set Boundarypointsneighbors[6,17]:=(6,16) (7,17) (6,18) (5,17) ;
set Boundarypointsneighbors[6,18]:=(6,17) (7,18) (6,19) (5,18) ;
set Boundarypointsneighbors[6,19]:=(6,18) (7,19) (6,20) (5,19) ;
set Boundarypointsneighbors[6,20]:=(6,19) (7,20) (6,21) (5,20) ;
set Boundarypointsneighbors[6,21]:=(6,20) (7,21) (6,22) (5,21) ;
set Boundarypointsneighbors[6,22]:=(6,21) (7,22) (6,23) (5,22) ;
set Boundarypointsneighbors[6,23]:=(6,22) (7,23) (6,24) (5,23) ;
set Boundarypointsneighbors[6,24]:=(6,23) (7,24) (6,25) (5,24) ;
set Boundarypointsneighbors[6,25]:=(6,24) (7,25) (6,26) (5,25) ;
set Boundarypointsneighbors[6,26]:=(6,25) (7,26) (6,27) (5,26) ;
set Boundarypointsneighbors[6,27]:=(6,26) (7,27) (6,28) (5,27) ;
set Boundarypointsneighbors[6,28]:=(6,27) (7,28) (6,29) (5,28) ;
set Boundarypointsneighbors[6,29]:=(6,28) (7,29) (6,30) (5,29) ;
set Boundarypointsneighbors[6,30]:=(6,29) (7,30) (5,30) ;
set Boundarypointsneighbors[7,1]:=(8,1) (7,2) (6,1) ;
set Boundarypointsneighbors[7,2]:=(7,1) (8,2) (7,3) (6,2) ;
set Boundarypointsneighbors[7,3]:=(7,2) (8,3) (7,4) (6,3) ;
set Boundarypointsneighbors[7,4]:=(7,3) (8,4) (7,5) (6,4) ;
set Boundarypointsneighbors[7,5]:=(7,4) (8,5) (7,6) (6,5) ;
set Boundarypointsneighbors[7,6]:=(7,5) (8,6) (7,7) (6,6) ;
set Boundarypointsneighbors[7,7]:=(7,6) (8,7) (7,8) (6,7) ;
set Boundarypointsneighbors[7,8]:=(7,7) (8,8) (7,9) (6,8) ;
set Boundarypointsneighbors[7,9]:=(7,8) (8,9) (7,10) (6,9) ;
set Boundarypointsneighbors[7,10]:=(7,9) (8,10) (7,11) (6,10) ;
set Boundarypointsneighbors[7,11]:=(7,10) (8,11) (7,12) (6,11) ;
set Boundarypointsneighbors[7,12]:=(7,11) (8,12) (7,13) (6,12) ;
set Boundarypointsneighbors[7,13]:=(7,12) (8,13) (7,14) (6,13) ;
set Boundarypointsneighbors[7,14]:=(7,13) (8,14) (7,15) (6,14) ;
set Boundarypointsneighbors[7,15]:=(7,14) (8,15) (7,16) (6,15) ;
set Boundarypointsneighbors[7,16]:=(7,15) (8,16) (7,17) (6,16) ;
set Boundarypointsneighbors[7,17]:=(7,16) (8,17) (7,18) (6,17) ;
set Boundarypointsneighbors[7,18]:=(7,17) (8,18) (7,19) (6,18) ;
set Boundarypointsneighbors[7,19]:=(7,18) (8,19) (7,20) (6,19) ;
set Boundarypointsneighbors[7,20]:=(7,19) (8,20) (7,21) (6,20) ;
set Boundarypointsneighbors[7,21]:=(7,20) (8,21) (7,22) (6,21) ;
set Boundarypointsneighbors[7,22]:=(7,21) (8,22) (7,23) (6,22) ;
set Boundarypointsneighbors[7,23]:=(7,22) (8,23) (7,24) (6,23) ;
set Boundarypointsneighbors[7,24]:=(7,23) (8,24) (7,25) (6,24) ;
set Boundarypointsneighbors[7,25]:=(7,24) (8,25) (7,26) (6,25) ;
set Boundarypointsneighbors[7,26]:=(7,25) (8,26) (7,27) (6,26) ;
set Boundarypointsneighbors[7,27]:=(7,26) (8,27) (7,28) (6,27) ;
set Boundarypointsneighbors[7,28]:=(7,27) (8,28) (7,29) (6,28) ;
set Boundarypointsneighbors[7,29]:=(7,28) (8,29) (7,30) (6,29) ;
set Boundarypointsneighbors[7,30]:=(7,29) (8,30) (6,30) ;
set Boundarypointsneighbors[8,1]:=(9,1) (8,2) (7,1) ;
set Boundarypointsneighbors[8,2]:=(8,1) (9,2) (8,3) (7,2) ;
set Boundarypointsneighbors[8,3]:=(8,2) (9,3) (8,4) (7,3) ;
set Boundarypointsneighbors[8,4]:=(8,3) (9,4) (8,5) (7,4) ;
set Boundarypointsneighbors[8,5]:=(8,4) (9,5) (8,6) (7,5) ;
set Boundarypointsneighbors[8,6]:=(8,5) (9,6) (8,7) (7,6) ;
set Boundarypointsneighbors[8,7]:=(8,6) (9,7) (8,8) (7,7) ;
set Boundarypointsneighbors[8,8]:=(8,7) (9,8) (8,9) (7,8) ;
set Boundarypointsneighbors[8,9]:=(8,8) (9,9) (8,10) (7,9) ;
set Boundarypointsneighbors[8,10]:=(8,9) (9,10) (8,11) (7,10) ;
set Boundarypointsneighbors[8,11]:=(8,10) (9,11) (8,12) (7,11) ;
set Boundarypointsneighbors[8,12]:=(8,11) (9,12) (8,13) (7,12) ;
set Boundarypointsneighbors[8,13]:=(8,12) (9,13) (8,14) (7,13) ;
set Boundarypointsneighbors[8,14]:=(8,13) (9,14) (8,15) (7,14) ;
set Boundarypointsneighbors[8,15]:=(8,14) (9,15) (8,16) (7,15) ;
set Boundarypointsneighbors[8,16]:=(8,15) (9,16) (8,17) (7,16) ;
set Boundarypointsneighbors[8,17]:=(8,16) (9,17) (8,18) (7,17) ;
set Boundarypointsneighbors[8,18]:=(8,17) (9,18) (8,19) (7,18) ;
set Boundarypointsneighbors[8,19]:=(8,18) (9,19) (8,20) (7,19) ;
set Boundarypointsneighbors[8,20]:=(8,19) (9,20) (8,21) (7,20) ;
set Boundarypointsneighbors[8,21]:=(8,20) (9,21) (8,22) (7,21) ;
set Boundarypointsneighbors[8,22]:=(8,21) (9,22) (8,23) (7,22) ;
set Boundarypointsneighbors[8,23]:=(8,22) (9,23) (8,24) (7,23) ;
set Boundarypointsneighbors[8,24]:=(8,23) (9,24) (8,25) (7,24) ;
set Boundarypointsneighbors[8,25]:=(8,24) (9,25) (8,26) (7,25) ;
set Boundarypointsneighbors[8,26]:=(8,25) (9,26) (8,27) (7,26) ;
set Boundarypointsneighbors[8,27]:=(8,26) (9,27) (8,28) (7,27) ;
set Boundarypointsneighbors[8,28]:=(8,27) (9,28) (8,29) (7,28) ;
set Boundarypointsneighbors[8,29]:=(8,28) (9,29) (8,30) (7,29) ;
set Boundarypointsneighbors[8,30]:=(8,29) (9,30) (7,30) ;
set Boundarypointsneighbors[9,1]:=(10,1) (9,2) (8,1) ;
set Boundarypointsneighbors[9,2]:=(9,1) (10,2) (9,3) (8,2) ;
set Boundarypointsneighbors[9,3]:=(9,2) (10,3) (9,4) (8,3) ;
set Boundarypointsneighbors[9,4]:=(9,3) (10,4) (9,5) (8,4) ;
set Boundarypointsneighbors[9,5]:=(9,4) (10,5) (9,6) (8,5) ;
set Boundarypointsneighbors[9,6]:=(9,5) (10,6) (9,7) (8,6) ;
set Boundarypointsneighbors[9,7]:=(9,6) (10,7) (9,8) (8,7) ;
set Boundarypointsneighbors[9,8]:=(9,7) (10,8) (9,9) (8,8) ;
set Boundarypointsneighbors[9,9]:=(9,8) (10,9) (9,10) (8,9) ;
set Boundarypointsneighbors[9,10]:=(9,9) (10,10) (9,11) (8,10) ;
set Boundarypointsneighbors[9,11]:=(9,10) (10,11) (9,12) (8,11) ;
set Boundarypointsneighbors[9,12]:=(9,11) (10,12) (9,13) (8,12) ;
set Boundarypointsneighbors[9,13]:=(9,12) (10,13) (9,14) (8,13) ;
set Boundarypointsneighbors[9,14]:=(9,13) (10,14) (9,15) (8,14) ;
set Boundarypointsneighbors[9,15]:=(9,14) (10,15) (9,16) (8,15) ;
set Boundarypointsneighbors[9,16]:=(9,15) (10,16) (9,17) (8,16) ;
set Boundarypointsneighbors[9,17]:=(9,16) (10,17) (9,18) (8,17) ;
set Boundarypointsneighbors[9,18]:=(9,17) (10,18) (9,19) (8,18) ;
set Boundarypointsneighbors[9,19]:=(9,18) (10,19) (9,20) (8,19) ;
set Boundarypointsneighbors[9,20]:=(9,19) (10,20) (9,21) (8,20) ;
set Boundarypointsneighbors[9,21]:=(9,20) (10,21) (9,22) (8,21) ;
set Boundarypointsneighbors[9,22]:=(9,21) (10,22) (9,23) (8,22) ;
set Boundarypointsneighbors[9,23]:=(9,22) (10,23) (9,24) (8,23) ;
set Boundarypointsneighbors[9,24]:=(9,23) (10,24) (9,25) (8,24) ;
set Boundarypointsneighbors[9,25]:=(9,24) (10,25) (9,26) (8,25) ;
set Boundarypointsneighbors[9,26]:=(9,25) (10,26) (9,27) (8,26) ;
set Boundarypointsneighbors[9,27]:=(9,26) (10,27) (9,28) (8,27) ;
set Boundarypointsneighbors[9,28]:=(9,27) (10,28) (9,29) (8,28) ;
set Boundarypointsneighbors[9,29]:=(9,28) (10,29) (9,30) (8,29) ;
set Boundarypointsneighbors[9,30]:=(9,29) (10,30) (8,30) ;
set Boundarypointsneighbors[10,1]:=(11,1) (10,2) (9,1) ;
set Boundarypointsneighbors[10,2]:=(10,1) (11,2) (10,3) (9,2) ;
set Boundarypointsneighbors[10,3]:=(10,2) (11,3) (10,4) (9,3) ;
set Boundarypointsneighbors[10,4]:=(10,3) (11,4) (10,5) (9,4) ;
set Boundarypointsneighbors[10,5]:=(10,4) (11,5) (10,6) (9,5) ;
set Boundarypointsneighbors[10,6]:=(10,5) (11,6) (10,7) (9,6) ;
set Boundarypointsneighbors[10,7]:=(10,6) (11,7) (10,8) (9,7) ;
set Boundarypointsneighbors[10,8]:=(10,7) (11,8) (10,9) (9,8) ;
set Boundarypointsneighbors[10,9]:=(10,8) (11,9) (10,10) (9,9) ;
set Boundarypointsneighbors[10,10]:=(10,9) (11,10) (10,11) (9,10) ;
set Boundarypointsneighbors[10,11]:=(10,10) (11,11) (10,12) (9,11) ;
set Boundarypointsneighbors[10,12]:=(10,11) (11,12) (10,13) (9,12) ;
set Boundarypointsneighbors[10,13]:=(10,12) (11,13) (10,14) (9,13) ;
set Boundarypointsneighbors[10,14]:=(10,13) (11,14) (10,15) (9,14) ;
set Boundarypointsneighbors[10,15]:=(10,14) (11,15) (10,16) (9,15) ;
set Boundarypointsneighbors[10,16]:=(10,15) (11,16) (10,17) (9,16) ;
set Boundarypointsneighbors[10,17]:=(10,16) (11,17) (10,18) (9,17) ;
set Boundarypointsneighbors[10,18]:=(10,17) (11,18) (10,19) (9,18) ;
set Boundarypointsneighbors[10,19]:=(10,18) (11,19) (10,20) (9,19) ;
set Boundarypointsneighbors[10,20]:=(10,19) (11,20) (10,21) (9,20) ;
set Boundarypointsneighbors[10,21]:=(10,20) (11,21) (10,22) (9,21) ;
set Boundarypointsneighbors[10,22]:=(10,21) (11,22) (10,23) (9,22) ;
set Boundarypointsneighbors[10,23]:=(10,22) (11,23) (10,24) (9,23) ;
set Boundarypointsneighbors[10,24]:=(10,23) (11,24) (10,25) (9,24) ;
set Boundarypointsneighbors[10,25]:=(10,24) (11,25) (10,26) (9,25) ;
set Boundarypointsneighbors[10,26]:=(10,25) (11,26) (10,27) (9,26) ;
set Boundarypointsneighbors[10,27]:=(10,26) (11,27) (10,28) (9,27) ;
set Boundarypointsneighbors[10,28]:=(10,27) (11,28) (10,29) (9,28) ;
set Boundarypointsneighbors[10,29]:=(10,28) (11,29) (10,30) (9,29) ;
set Boundarypointsneighbors[10,30]:=(10,29) (11,30) (9,30) ;


set Boundarypointsneighbors[11,1]:=(12,1) (11,2) (10,1) ;
set Boundarypointsneighbors[11,2]:=(11,1) (12,2) (11,3) (10,2) ;
set Boundarypointsneighbors[11,3]:=(11,2) (12,3) (11,4) (10,3) ;
set Boundarypointsneighbors[11,4]:=(11,3) (11,5) (10,4) ;
set Boundarypointsneighbors[11,5]:=(11,4) (11,6) (10,5) ;
set Boundarypointsneighbors[11,6]:=(11,5) (11,7) (10,6) ;
set Boundarypointsneighbors[11,7]:=(11,6) (11,8) (10,7) ;
set Boundarypointsneighbors[11,8]:=(11,7) (11,9) (10,8) ;
set Boundarypointsneighbors[11,9]:=(11,8)  (11,10) (10,9) ;
set Boundarypointsneighbors[11,10]:=(11,9) (11,11) (10,10) ;
set Boundarypointsneighbors[11,11]:=(11,10)  (11,12) (10,11) ;
set Boundarypointsneighbors[11,12]:=(11,11)  (11,13) (10,12) ;
set Boundarypointsneighbors[11,13]:=(11,12) (11,14) (10,13) ;
set Boundarypointsneighbors[11,14]:=(11,13) (12,14) (11,15) (10,14) ;
set Boundarypointsneighbors[11,15]:=(11,14) (12,15) (11,16) (10,15) ;
set Boundarypointsneighbors[11,16]:=(11,15) (12,16) (11,17) (10,16) ;
set Boundarypointsneighbors[11,17]:=(11,16)  (11,18) (10,17) ;
set Boundarypointsneighbors[11,18]:=(11,17)  (11,19) (10,18) ;
set Boundarypointsneighbors[11,19]:=(11,18) (11,20) (10,19) ;
set Boundarypointsneighbors[11,20]:=(11,19) (11,21) (10,20) ;
set Boundarypointsneighbors[11,21]:=(11,20) (11,22) (10,21) ;
set Boundarypointsneighbors[11,22]:=(11,21) (11,23) (10,22) ;
set Boundarypointsneighbors[11,23]:=(11,22) (11,24) (10,23) ;
set Boundarypointsneighbors[11,24]:=(11,23) (11,25) (10,24) ;
set Boundarypointsneighbors[11,25]:=(11,24) (11,26) (10,25) ;
set Boundarypointsneighbors[11,26]:=(11,25) (11,27) (10,26) ;
set Boundarypointsneighbors[11,27]:=(11,26) (11,28) (10,27) ;
set Boundarypointsneighbors[11,28]:=(11,27) (12,28) (11,29) (10,28) ;
set Boundarypointsneighbors[11,29]:=(11,28) (12,29) (11,30) (10,29) ;
set Boundarypointsneighbors[11,30]:=(11,29) (12,30) (10,30) ;


set Boundarypointsneighbors[12,1]:=(13,1) (12,2) (11,1) ;
set Boundarypointsneighbors[12,2]:=(12,1) (13,2) (12,3) (11,2) ;
set Boundarypointsneighbors[12,3]:=(12,2) (13,3) (11,3) ;


set Boundarypointsneighbors[12,14]:= (13,14) (12,15) (11,14) ;
set Boundarypointsneighbors[12,15]:=(12,14) (13,15) (12,16) (11,15) ;
set Boundarypointsneighbors[12,16]:=(12,15) (13,16) (11,16) ;


set Boundarypointsneighbors[12,28]:=(13,28) (12,29) (11,28) ;
set Boundarypointsneighbors[12,29]:=(12,28) (13,29) (12,30) (11,29) ;
set Boundarypointsneighbors[12,30]:=(12,29) (13,30) (11,30) ;

set Boundarypointsneighbors[13,1]:=(14,1) (13,2) (12,1) ;
set Boundarypointsneighbors[13,2]:=(13,1) (14,2) (13,3) (12,2) ;
set Boundarypointsneighbors[13,3]:=(13,2) (14,3) (12,3) ;

set Boundarypointsneighbors[13,14]:=(14,14) (13,15) (12,14) ;
set Boundarypointsneighbors[13,15]:=(13,14) (14,15) (13,16) (12,15) ;
set Boundarypointsneighbors[13,16]:=(13,15) (14,16) (12,16) ;

set Boundarypointsneighbors[13,28]:= (14,28) (13,29) (12,28) ;
set Boundarypointsneighbors[13,29]:=(13,28) (14,29) (13,30) (12,29) ;
set Boundarypointsneighbors[13,30]:=(13,29) (14,30) (12,30) ;

set Boundarypointsneighbors[14,1]:=(15,1) (14,2) (13,1) ;
set Boundarypointsneighbors[14,2]:=(14,1) (15,2) (14,3) (13,2) ;
set Boundarypointsneighbors[14,3]:=(14,2) (15,3) (13,3) ;

set Boundarypointsneighbors[14,14]:=(15,14) (14,15) (13,14) ;
set Boundarypointsneighbors[14,15]:=(14,14) (15,15) (14,16) (13,15) ;
set Boundarypointsneighbors[14,16]:=(14,15) (15,16) (13,16) ;

set Boundarypointsneighbors[14,28]:=(15,28) (14,29) (13,28) ;
set Boundarypointsneighbors[14,29]:=(14,28) (15,29) (14,30) (13,29) ;
set Boundarypointsneighbors[14,30]:=(14,29) (15,30) (13,30) ;

set Boundarypointsneighbors[15,1]:=(16,1) (15,2) (14,1) ;
set Boundarypointsneighbors[15,2]:=(15,1) (16,2) (15,3) (14,2) ;
set Boundarypointsneighbors[15,3]:=(15,2) (16,3) (14,3) ;

set Boundarypointsneighbors[15,14]:=(16,14) (15,15) (14,14) ;
set Boundarypointsneighbors[15,15]:=(15,14) (16,15) (15,16) (14,15) ;
set Boundarypointsneighbors[15,16]:=(15,15) (16,16) (14,16) ;

set Boundarypointsneighbors[15,28]:=(16,28) (15,29) (14,28) ;
set Boundarypointsneighbors[15,29]:=(15,28) (16,29) (15,30) (14,29) ;
set Boundarypointsneighbors[15,30]:=(15,29) (16,30) (14,30) ;

set Boundarypointsneighbors[16,1]:=(17,1) (16,2) (15,1) ;
set Boundarypointsneighbors[16,2]:=(16,1) (17,2) (16,3) (15,2) ;
set Boundarypointsneighbors[16,3]:=(16,2) (17,3)  (15,3) ;

set Boundarypointsneighbors[16,14]:=(17,14) (16,15) (15,14) ;
set Boundarypointsneighbors[16,15]:=(16,14) (17,15) (16,16) (15,15) ;
set Boundarypointsneighbors[16,16]:=(16,15) (17,16) (15,16) ;

set Boundarypointsneighbors[16,28]:=(17,28) (16,29) (15,28) ;
set Boundarypointsneighbors[16,29]:=(16,28) (17,29) (16,30) (15,29) ;
set Boundarypointsneighbors[16,30]:=(16,29) (17,30) (15,30) ;

set Boundarypointsneighbors[17,1]:=(18,1) (17,2) (16,1) ;
set Boundarypointsneighbors[17,2]:=(17,1) (18,2) (17,3) (16,2) ;
set Boundarypointsneighbors[17,3]:=(17,2) (18,3) (16,3) ;

set Boundarypointsneighbors[17,14]:=(18,14) (17,15) (16,14) ;
set Boundarypointsneighbors[17,15]:=(17,14) (18,15) (17,16) (16,15) ;
set Boundarypointsneighbors[17,16]:=(17,15) (18,16) (16,16) ;

set Boundarypointsneighbors[17,28]:=(18,28) (17,29) (16,28) ;
set Boundarypointsneighbors[17,29]:=(17,28) (18,29) (17,30) (16,29) ;
set Boundarypointsneighbors[17,30]:=(17,29) (18,30) (16,30) ;

set Boundarypointsneighbors[18,1]:=(19,1) (18,2) (17,1) ;
set Boundarypointsneighbors[18,2]:=(18,1) (19,2) (18,3) (17,2) ;
set Boundarypointsneighbors[18,3]:=(18,2) (19,3) (17,3) ;

set Boundarypointsneighbors[18,14]:=(19,14) (18,15) (17,14) ;
set Boundarypointsneighbors[18,15]:=(18,14) (19,15) (18,16) (17,15) ;
set Boundarypointsneighbors[18,16]:=(18,15) (19,16) (17,16) ;

set Boundarypointsneighbors[18,28]:=(19,28) (18,29) (17,28) ;
set Boundarypointsneighbors[18,29]:=(18,28) (19,29) (18,30) (17,29) ;
set Boundarypointsneighbors[18,30]:=(18,29) (19,30) (17,30) ;

set Boundarypointsneighbors[19,1]:=(20,1) (19,2) (18,1) ;
set Boundarypointsneighbors[19,2]:=(19,1) (20,2) (19,3) (18,2) ;
set Boundarypointsneighbors[19,3]:=(19,2) (20,3) (18,3) ;

set Boundarypointsneighbors[19,14]:=(20,14) (19,15) (18,14) ;
set Boundarypointsneighbors[19,15]:=(19,14) (20,15) (19,16) (18,15) ;
set Boundarypointsneighbors[19,16]:=(19,15) (20,16) (18,16) ;

set Boundarypointsneighbors[19,28]:=(20,28) (19,29) (18,28) ;
set Boundarypointsneighbors[19,29]:=(19,28) (20,29) (19,30) (18,29) ;
set Boundarypointsneighbors[19,30]:=(19,29) (20,30) (18,30) ;

set Boundarypointsneighbors[20,1]:=(21,1) (20,2) (19,1) ;
set Boundarypointsneighbors[20,2]:=(20,1) (21,2) (20,3) (19,2) ;
set Boundarypointsneighbors[20,3]:=(20,2) (21,3) (19,3) ;

set Boundarypointsneighbors[20,14]:=(21,14) (20,15) (19,14) ;
set Boundarypointsneighbors[20,15]:=(20,14) (21,15) (20,16) (19,15) ;
set Boundarypointsneighbors[20,16]:=(20,15) (21,16) (19,16) ;

set Boundarypointsneighbors[20,28]:=(21,28) (20,29) (19,28) ;
set Boundarypointsneighbors[20,29]:=(20,28) (21,29) (20,30) (19,29) ;
set Boundarypointsneighbors[20,30]:=(20,29) (21,30) (19,30) ;


set Boundarypointsneighbors[21,1]:=(22,1) (21,2) (20,1) ;
set Boundarypointsneighbors[21,2]:=(21,1) (22,2) (21,3) (20,2) ;
set Boundarypointsneighbors[21,3]:=(21,2) (22,3) (21,4) (20,3) ;
set Boundarypointsneighbors[21,4]:=(21,3) (22,4) (21,5) ;
set Boundarypointsneighbors[21,5]:=(21,4) (22,5) (21,6) ;
set Boundarypointsneighbors[21,6]:=(21,5) (22,6) (21,7) ;
set Boundarypointsneighbors[21,7]:=(21,6) (22,7) (21,8) ;
set Boundarypointsneighbors[21,8]:=(21,7) (22,8) (21,9) ;
set Boundarypointsneighbors[21,9]:=(21,8) (22,9) (21,10) ;
set Boundarypointsneighbors[21,10]:=(21,9) (22,10) (21,11) ;
set Boundarypointsneighbors[21,11]:=(21,10) (22,11) (21,12);
set Boundarypointsneighbors[21,12]:=(21,11) (22,12) (21,13);
set Boundarypointsneighbors[21,13]:=(21,12) (22,13) (21,14);
set Boundarypointsneighbors[21,14]:=(21,13) (22,14) (21,15) (20,14) ;
set Boundarypointsneighbors[21,15]:=(21,14) (22,15) (21,16) (20,15) ;
set Boundarypointsneighbors[21,16]:=(21,15) (22,16) (21,17) (20,16) ;
set Boundarypointsneighbors[21,17]:=(21,16) (22,17) (21,18);
set Boundarypointsneighbors[21,18]:=(21,17) (22,18) (21,19);
set Boundarypointsneighbors[21,19]:=(21,18) (22,19) (21,20);
set Boundarypointsneighbors[21,20]:=(21,19) (22,20) (21,21);
set Boundarypointsneighbors[21,21]:=(21,20) (22,21) (21,22) ;
set Boundarypointsneighbors[21,22]:=(21,21) (22,22) (21,23) ;
set Boundarypointsneighbors[21,23]:=(21,22) (22,23) (21,24);
set Boundarypointsneighbors[21,24]:=(21,23) (22,24) (21,25);
set Boundarypointsneighbors[21,25]:=(21,24) (22,25) (21,26);
set Boundarypointsneighbors[21,26]:=(21,25) (22,26) (21,27);
set Boundarypointsneighbors[21,27]:=(21,26) (22,27) (21,28);
set Boundarypointsneighbors[21,28]:=(21,27) (22,28) (21,29) (20,28) ;
set Boundarypointsneighbors[21,29]:=(21,28) (22,29) (21,30) (20,29) ;
set Boundarypointsneighbors[21,30]:=(21,29) (22,30) (20,30) ;


set Boundarypointsneighbors[22,1]:=(23,1) (22,2) (21,1) ;
set Boundarypointsneighbors[22,2]:=(22,1) (23,2) (22,3) (21,2) ;
set Boundarypointsneighbors[22,3]:=(22,2) (23,3) (22,4) (21,3) ;
set Boundarypointsneighbors[22,4]:=(22,3) (23,4) (22,5) (21,4) ;
set Boundarypointsneighbors[22,5]:=(22,4) (23,5) (22,6) (21,5) ;
set Boundarypointsneighbors[22,6]:=(22,5) (23,6) (22,7) (21,6) ;
set Boundarypointsneighbors[22,7]:=(22,6) (23,7) (22,8) (21,7) ;
set Boundarypointsneighbors[22,8]:=(22,7) (23,8) (22,9) (21,8) ;
set Boundarypointsneighbors[22,9]:=(22,8) (23,9) (22,10) (21,9) ;
set Boundarypointsneighbors[22,10]:=(22,9) (23,10) (22,11) (21,10) ;
set Boundarypointsneighbors[22,11]:=(22,10) (23,11) (22,12) (21,11) ;
set Boundarypointsneighbors[22,12]:=(22,11) (23,12) (22,13) (21,12) ;
set Boundarypointsneighbors[22,13]:=(22,12) (23,13) (22,14) (21,13) ;
set Boundarypointsneighbors[22,14]:=(22,13) (23,14) (22,15) (21,14) ;
set Boundarypointsneighbors[22,15]:=(22,14) (23,15) (22,16) (21,15) ;
set Boundarypointsneighbors[22,16]:=(22,15) (23,16) (22,17) (21,16) ;
set Boundarypointsneighbors[22,17]:=(22,16) (23,17) (22,18) (21,17) ;
set Boundarypointsneighbors[22,18]:=(22,17) (23,18) (22,19) (21,18) ;
set Boundarypointsneighbors[22,19]:=(22,18) (23,19) (22,20) (21,19) ;
set Boundarypointsneighbors[22,20]:=(22,19) (23,20) (22,21) (21,20) ;
set Boundarypointsneighbors[22,21]:=(22,20) (23,21) (22,22) (21,21) ;
set Boundarypointsneighbors[22,22]:=(22,21) (23,22) (22,23) (21,22) ;
set Boundarypointsneighbors[22,23]:=(22,22) (23,23) (22,24) (21,23) ;
set Boundarypointsneighbors[22,24]:=(22,23) (23,24) (22,25) (21,24) ;
set Boundarypointsneighbors[22,25]:=(22,24) (23,25) (22,26) (21,25) ;
set Boundarypointsneighbors[22,26]:=(22,25) (23,26) (22,27) (21,26) ;
set Boundarypointsneighbors[22,27]:=(22,26) (23,27) (22,28) (21,27) ;
set Boundarypointsneighbors[22,28]:=(22,27) (23,28) (22,29) (21,28) ;
set Boundarypointsneighbors[22,29]:=(22,28) (23,29) (22,30) (21,29) ;
set Boundarypointsneighbors[22,30]:=(22,29) (23,30) (21,30) ;
set Boundarypointsneighbors[23,1]:=(24,1) (23,2) (22,1) ;
set Boundarypointsneighbors[23,2]:=(23,1) (24,2) (23,3) (22,2) ;
set Boundarypointsneighbors[23,3]:=(23,2) (24,3) (23,4) (22,3) ;
set Boundarypointsneighbors[23,4]:=(23,3) (24,4) (23,5) (22,4) ;
set Boundarypointsneighbors[23,5]:=(23,4) (24,5) (23,6) (22,5) ;
set Boundarypointsneighbors[23,6]:=(23,5) (24,6) (23,7) (22,6) ;
set Boundarypointsneighbors[23,7]:=(23,6) (24,7) (23,8) (22,7) ;
set Boundarypointsneighbors[23,8]:=(23,7) (24,8) (23,9) (22,8) ;
set Boundarypointsneighbors[23,9]:=(23,8) (24,9) (23,10) (22,9) ;
set Boundarypointsneighbors[23,10]:=(23,9) (24,10) (23,11) (22,10) ;
set Boundarypointsneighbors[23,11]:=(23,10) (24,11) (23,12) (22,11) ;
set Boundarypointsneighbors[23,12]:=(23,11) (24,12) (23,13) (22,12) ;
set Boundarypointsneighbors[23,13]:=(23,12) (24,13) (23,14) (22,13) ;
set Boundarypointsneighbors[23,14]:=(23,13) (24,14) (23,15) (22,14) ;
set Boundarypointsneighbors[23,15]:=(23,14) (24,15) (23,16) (22,15) ;
set Boundarypointsneighbors[23,16]:=(23,15) (24,16) (23,17) (22,16) ;
set Boundarypointsneighbors[23,17]:=(23,16) (24,17) (23,18) (22,17) ;
set Boundarypointsneighbors[23,18]:=(23,17) (24,18) (23,19) (22,18) ;
set Boundarypointsneighbors[23,19]:=(23,18) (24,19) (23,20) (22,19) ;
set Boundarypointsneighbors[23,20]:=(23,19) (24,20) (23,21) (22,20) ;
set Boundarypointsneighbors[23,21]:=(23,20) (24,21) (23,22) (22,21) ;
set Boundarypointsneighbors[23,22]:=(23,21) (24,22) (23,23) (22,22) ;
set Boundarypointsneighbors[23,23]:=(23,22) (24,23) (23,24) (22,23) ;
set Boundarypointsneighbors[23,24]:=(23,23) (24,24) (23,25) (22,24) ;
set Boundarypointsneighbors[23,25]:=(23,24) (24,25) (23,26) (22,25) ;
set Boundarypointsneighbors[23,26]:=(23,25) (24,26) (23,27) (22,26) ;
set Boundarypointsneighbors[23,27]:=(23,26) (24,27) (23,28) (22,27) ;
set Boundarypointsneighbors[23,28]:=(23,27) (24,28) (23,29) (22,28) ;
set Boundarypointsneighbors[23,29]:=(23,28) (24,29) (23,30) (22,29) ;
set Boundarypointsneighbors[23,30]:=(23,29) (24,30) (22,30) ;
set Boundarypointsneighbors[24,1]:=(25,1) (24,2) (23,1) ;
set Boundarypointsneighbors[24,2]:=(24,1) (25,2) (24,3) (23,2) ;
set Boundarypointsneighbors[24,3]:=(24,2) (25,3) (24,4) (23,3) ;
set Boundarypointsneighbors[24,4]:=(24,3) (25,4) (24,5) (23,4) ;
set Boundarypointsneighbors[24,5]:=(24,4) (25,5) (24,6) (23,5) ;
set Boundarypointsneighbors[24,6]:=(24,5) (25,6) (24,7) (23,6) ;
set Boundarypointsneighbors[24,7]:=(24,6) (25,7) (24,8) (23,7) ;
set Boundarypointsneighbors[24,8]:=(24,7) (25,8) (24,9) (23,8) ;
set Boundarypointsneighbors[24,9]:=(24,8) (25,9) (24,10) (23,9) ;
set Boundarypointsneighbors[24,10]:=(24,9) (25,10) (24,11) (23,10) ;
set Boundarypointsneighbors[24,11]:=(24,10) (25,11) (24,12) (23,11) ;
set Boundarypointsneighbors[24,12]:=(24,11) (25,12) (24,13) (23,12) ;
set Boundarypointsneighbors[24,13]:=(24,12) (25,13) (24,14) (23,13) ;
set Boundarypointsneighbors[24,14]:=(24,13) (25,14) (24,15) (23,14) ;
set Boundarypointsneighbors[24,15]:=(24,14) (25,15) (24,16) (23,15) ;
set Boundarypointsneighbors[24,16]:=(24,15) (25,16) (24,17) (23,16) ;
set Boundarypointsneighbors[24,17]:=(24,16) (25,17) (24,18) (23,17) ;
set Boundarypointsneighbors[24,18]:=(24,17) (25,18) (24,19) (23,18) ;
set Boundarypointsneighbors[24,19]:=(24,18) (25,19) (24,20) (23,19) ;
set Boundarypointsneighbors[24,20]:=(24,19) (25,20) (24,21) (23,20) ;
set Boundarypointsneighbors[24,21]:=(24,20) (25,21) (24,22) (23,21) ;
set Boundarypointsneighbors[24,22]:=(24,21) (25,22) (24,23) (23,22) ;
set Boundarypointsneighbors[24,23]:=(24,22) (25,23) (24,24) (23,23) ;
set Boundarypointsneighbors[24,24]:=(24,23) (25,24) (24,25) (23,24) ;
set Boundarypointsneighbors[24,25]:=(24,24) (25,25) (24,26) (23,25) ;
set Boundarypointsneighbors[24,26]:=(24,25) (25,26) (24,27) (23,26) ;
set Boundarypointsneighbors[24,27]:=(24,26) (25,27) (24,28) (23,27) ;
set Boundarypointsneighbors[24,28]:=(24,27) (25,28) (24,29) (23,28) ;
set Boundarypointsneighbors[24,29]:=(24,28) (25,29) (24,30) (23,29) ;
set Boundarypointsneighbors[24,30]:=(24,29) (25,30) (23,30) ;
set Boundarypointsneighbors[25,1]:=(26,1) (25,2) (24,1) ;
set Boundarypointsneighbors[25,2]:=(25,1) (26,2) (25,3) (24,2) ;
set Boundarypointsneighbors[25,3]:=(25,2) (26,3) (25,4) (24,3) ;
set Boundarypointsneighbors[25,4]:=(25,3) (26,4) (25,5) (24,4) ;
set Boundarypointsneighbors[25,5]:=(25,4) (26,5) (25,6) (24,5) ;
set Boundarypointsneighbors[25,6]:=(25,5) (26,6) (25,7) (24,6) ;
set Boundarypointsneighbors[25,7]:=(25,6) (26,7) (25,8) (24,7) ;
set Boundarypointsneighbors[25,8]:=(25,7) (26,8) (25,9) (24,8) ;
set Boundarypointsneighbors[25,9]:=(25,8) (26,9) (25,10) (24,9) ;
set Boundarypointsneighbors[25,10]:=(25,9) (26,10) (25,11) (24,10) ;
set Boundarypointsneighbors[25,11]:=(25,10) (26,11) (25,12) (24,11) ;
set Boundarypointsneighbors[25,12]:=(25,11) (26,12) (25,13) (24,12) ;
set Boundarypointsneighbors[25,13]:=(25,12) (26,13) (25,14) (24,13) ;
set Boundarypointsneighbors[25,14]:=(25,13) (26,14) (25,15) (24,14) ;
set Boundarypointsneighbors[25,15]:=(25,14) (26,15) (25,16) (24,15) ;
set Boundarypointsneighbors[25,16]:=(25,15) (26,16) (25,17) (24,16) ;
set Boundarypointsneighbors[25,17]:=(25,16) (26,17) (25,18) (24,17) ;
set Boundarypointsneighbors[25,18]:=(25,17) (26,18) (25,19) (24,18) ;
set Boundarypointsneighbors[25,19]:=(25,18) (26,19) (25,20) (24,19) ;
set Boundarypointsneighbors[25,20]:=(25,19) (26,20) (25,21) (24,20) ;
set Boundarypointsneighbors[25,21]:=(25,20) (26,21) (25,22) (24,21) ;
set Boundarypointsneighbors[25,22]:=(25,21) (26,22) (25,23) (24,22) ;
set Boundarypointsneighbors[25,23]:=(25,22) (26,23) (25,24) (24,23) ;
set Boundarypointsneighbors[25,24]:=(25,23) (26,24) (25,25) (24,24) ;
set Boundarypointsneighbors[25,25]:=(25,24) (26,25) (25,26) (24,25) ;
set Boundarypointsneighbors[25,26]:=(25,25) (26,26) (25,27) (24,26) ;
set Boundarypointsneighbors[25,27]:=(25,26) (26,27) (25,28) (24,27) ;
set Boundarypointsneighbors[25,28]:=(25,27) (26,28) (25,29) (24,28) ;
set Boundarypointsneighbors[25,29]:=(25,28) (26,29) (25,30) (24,29) ;
set Boundarypointsneighbors[25,30]:=(25,29) (26,30) (24,30) ;
set Boundarypointsneighbors[26,1]:=(27,1) (26,2) (25,1) ;
set Boundarypointsneighbors[26,2]:=(26,1) (27,2) (26,3) (25,2) ;
set Boundarypointsneighbors[26,3]:=(26,2) (27,3) (26,4) (25,3) ;
set Boundarypointsneighbors[26,4]:=(26,3) (27,4) (26,5) (25,4) ;
set Boundarypointsneighbors[26,5]:=(26,4) (27,5) (26,6) (25,5) ;
set Boundarypointsneighbors[26,6]:=(26,5) (27,6) (26,7) (25,6) ;
set Boundarypointsneighbors[26,7]:=(26,6) (27,7) (26,8) (25,7) ;
set Boundarypointsneighbors[26,8]:=(26,7) (27,8) (26,9) (25,8) ;
set Boundarypointsneighbors[26,9]:=(26,8) (27,9) (26,10) (25,9) ;
set Boundarypointsneighbors[26,10]:=(26,9) (27,10) (26,11) (25,10) ;
set Boundarypointsneighbors[26,11]:=(26,10) (27,11) (26,12) (25,11) ;
set Boundarypointsneighbors[26,12]:=(26,11) (27,12) (26,13) (25,12) ;
set Boundarypointsneighbors[26,13]:=(26,12) (27,13) (26,14) (25,13) ;
set Boundarypointsneighbors[26,14]:=(26,13) (27,14) (26,15) (25,14) ;
set Boundarypointsneighbors[26,15]:=(26,14) (27,15) (26,16) (25,15) ;
set Boundarypointsneighbors[26,16]:=(26,15) (27,16) (26,17) (25,16) ;
set Boundarypointsneighbors[26,17]:=(26,16) (27,17) (26,18) (25,17) ;
set Boundarypointsneighbors[26,18]:=(26,17) (27,18) (26,19) (25,18) ;
set Boundarypointsneighbors[26,19]:=(26,18) (27,19) (26,20) (25,19) ;
set Boundarypointsneighbors[26,20]:=(26,19) (27,20) (26,21) (25,20) ;
set Boundarypointsneighbors[26,21]:=(26,20) (27,21) (26,22) (25,21) ;
set Boundarypointsneighbors[26,22]:=(26,21) (27,22) (26,23) (25,22) ;
set Boundarypointsneighbors[26,23]:=(26,22) (27,23) (26,24) (25,23) ;
set Boundarypointsneighbors[26,24]:=(26,23) (27,24) (26,25) (25,24) ;
set Boundarypointsneighbors[26,25]:=(26,24) (27,25) (26,26) (25,25) ;
set Boundarypointsneighbors[26,26]:=(26,25) (27,26) (26,27) (25,26) ;
set Boundarypointsneighbors[26,27]:=(26,26) (27,27) (26,28) (25,27) ;
set Boundarypointsneighbors[26,28]:=(26,27) (27,28) (26,29) (25,28) ;
set Boundarypointsneighbors[26,29]:=(26,28) (27,29) (26,30) (25,29) ;
set Boundarypointsneighbors[26,30]:=(26,29) (27,30) (25,30) ;
set Boundarypointsneighbors[27,1]:=(28,1) (27,2) (26,1) ;
set Boundarypointsneighbors[27,2]:=(27,1) (28,2) (27,3) (26,2) ;
set Boundarypointsneighbors[27,3]:=(27,2) (28,3) (27,4) (26,3) ;
set Boundarypointsneighbors[27,4]:=(27,3) (28,4) (27,5) (26,4) ;
set Boundarypointsneighbors[27,5]:=(27,4) (28,5) (27,6) (26,5) ;
set Boundarypointsneighbors[27,6]:=(27,5) (28,6) (27,7) (26,6) ;
set Boundarypointsneighbors[27,7]:=(27,6) (28,7) (27,8) (26,7) ;
set Boundarypointsneighbors[27,8]:=(27,7) (28,8) (27,9) (26,8) ;
set Boundarypointsneighbors[27,9]:=(27,8) (28,9) (27,10) (26,9) ;
set Boundarypointsneighbors[27,10]:=(27,9) (28,10) (27,11) (26,10) ;
set Boundarypointsneighbors[27,11]:=(27,10) (28,11) (27,12) (26,11) ;
set Boundarypointsneighbors[27,12]:=(27,11) (28,12) (27,13) (26,12) ;
set Boundarypointsneighbors[27,13]:=(27,12) (28,13) (27,14) (26,13) ;
set Boundarypointsneighbors[27,14]:=(27,13) (28,14) (27,15) (26,14) ;
set Boundarypointsneighbors[27,15]:=(27,14) (28,15) (27,16) (26,15) ;
set Boundarypointsneighbors[27,16]:=(27,15) (28,16) (27,17) (26,16) ;
set Boundarypointsneighbors[27,17]:=(27,16) (28,17) (27,18) (26,17) ;
set Boundarypointsneighbors[27,18]:=(27,17) (28,18) (27,19) (26,18) ;
set Boundarypointsneighbors[27,19]:=(27,18) (28,19) (27,20) (26,19) ;
set Boundarypointsneighbors[27,20]:=(27,19) (28,20) (27,21) (26,20) ;
set Boundarypointsneighbors[27,21]:=(27,20) (28,21) (27,22) (26,21) ;
set Boundarypointsneighbors[27,22]:=(27,21) (28,22) (27,23) (26,22) ;
set Boundarypointsneighbors[27,23]:=(27,22) (28,23) (27,24) (26,23) ;
set Boundarypointsneighbors[27,24]:=(27,23) (28,24) (27,25) (26,24) ;
set Boundarypointsneighbors[27,25]:=(27,24) (28,25) (27,26) (26,25) ;
set Boundarypointsneighbors[27,26]:=(27,25) (28,26) (27,27) (26,26) ;
set Boundarypointsneighbors[27,27]:=(27,26) (28,27) (27,28) (26,27) ;
set Boundarypointsneighbors[27,28]:=(27,27) (28,28) (27,29) (26,28) ;
set Boundarypointsneighbors[27,29]:=(27,28) (28,29) (27,30) (26,29) ;
set Boundarypointsneighbors[27,30]:=(27,29) (28,30) (26,30) ;
set Boundarypointsneighbors[28,1]:=(29,1) (28,2) (27,1) ;
set Boundarypointsneighbors[28,2]:=(28,1) (29,2) (28,3) (27,2) ;
set Boundarypointsneighbors[28,3]:=(28,2) (29,3) (28,4) (27,3) ;
set Boundarypointsneighbors[28,4]:=(28,3) (29,4) (28,5) (27,4) ;
set Boundarypointsneighbors[28,5]:=(28,4) (29,5) (28,6) (27,5) ;
set Boundarypointsneighbors[28,6]:=(28,5) (29,6) (28,7) (27,6) ;
set Boundarypointsneighbors[28,7]:=(28,6) (29,7) (28,8) (27,7) ;
set Boundarypointsneighbors[28,8]:=(28,7) (29,8) (28,9) (27,8) ;
set Boundarypointsneighbors[28,9]:=(28,8) (29,9) (28,10) (27,9) ;
set Boundarypointsneighbors[28,10]:=(28,9) (29,10) (28,11) (27,10) ;
set Boundarypointsneighbors[28,11]:=(28,10) (29,11) (28,12) (27,11) ;
set Boundarypointsneighbors[28,12]:=(28,11) (29,12) (28,13) (27,12) ;
set Boundarypointsneighbors[28,13]:=(28,12) (29,13) (28,14) (27,13) ;
set Boundarypointsneighbors[28,14]:=(28,13) (29,14) (28,15) (27,14) ;
set Boundarypointsneighbors[28,15]:=(28,14) (29,15) (28,16) (27,15) ;
set Boundarypointsneighbors[28,16]:=(28,15) (29,16) (28,17) (27,16) ;
set Boundarypointsneighbors[28,17]:=(28,16) (29,17) (28,18) (27,17) ;
set Boundarypointsneighbors[28,18]:=(28,17) (29,18) (28,19) (27,18) ;
set Boundarypointsneighbors[28,19]:=(28,18) (29,19) (28,20) (27,19) ;
set Boundarypointsneighbors[28,20]:=(28,19) (29,20) (28,21) (27,20) ;
set Boundarypointsneighbors[28,21]:=(28,20) (29,21) (28,22) (27,21) ;
set Boundarypointsneighbors[28,22]:=(28,21) (29,22) (28,23) (27,22) ;
set Boundarypointsneighbors[28,23]:=(28,22) (29,23) (28,24) (27,23) ;
set Boundarypointsneighbors[28,24]:=(28,23) (29,24) (28,25) (27,24) ;
set Boundarypointsneighbors[28,25]:=(28,24) (29,25) (28,26) (27,25) ;
set Boundarypointsneighbors[28,26]:=(28,25) (29,26) (28,27) (27,26) ;
set Boundarypointsneighbors[28,27]:=(28,26) (29,27) (28,28) (27,27) ;
set Boundarypointsneighbors[28,28]:=(28,27) (29,28) (28,29) (27,28) ;
set Boundarypointsneighbors[28,29]:=(28,28) (29,29) (28,30) (27,29) ;
set Boundarypointsneighbors[28,30]:=(28,29) (29,30) (27,30) ;
set Boundarypointsneighbors[29,1]:=(30,1) (29,2) (28,1) ;
set Boundarypointsneighbors[29,2]:=(29,1) (30,2) (29,3) (28,2) ;
set Boundarypointsneighbors[29,3]:=(29,2) (30,3) (29,4) (28,3) ;
set Boundarypointsneighbors[29,4]:=(29,3) (30,4) (29,5) (28,4) ;
set Boundarypointsneighbors[29,5]:=(29,4) (30,5) (29,6) (28,5) ;
set Boundarypointsneighbors[29,6]:=(29,5) (30,6) (29,7) (28,6) ;
set Boundarypointsneighbors[29,7]:=(29,6) (30,7) (29,8) (28,7) ;
set Boundarypointsneighbors[29,8]:=(29,7) (30,8) (29,9) (28,8) ;
set Boundarypointsneighbors[29,9]:=(29,8) (30,9) (29,10) (28,9) ;
set Boundarypointsneighbors[29,10]:=(29,9) (30,10) (29,11) (28,10) ;
set Boundarypointsneighbors[29,11]:=(29,10) (30,11) (29,12) (28,11) ;
set Boundarypointsneighbors[29,12]:=(29,11) (30,12) (29,13) (28,12) ;
set Boundarypointsneighbors[29,13]:=(29,12) (30,13) (29,14) (28,13) ;
set Boundarypointsneighbors[29,14]:=(29,13) (30,14) (29,15) (28,14) ;
set Boundarypointsneighbors[29,15]:=(29,14) (30,15) (29,16) (28,15) ;
set Boundarypointsneighbors[29,16]:=(29,15) (30,16) (29,17) (28,16) ;
set Boundarypointsneighbors[29,17]:=(29,16) (30,17) (29,18) (28,17) ;
set Boundarypointsneighbors[29,18]:=(29,17) (30,18) (29,19) (28,18) ;
set Boundarypointsneighbors[29,19]:=(29,18) (30,19) (29,20) (28,19) ;
set Boundarypointsneighbors[29,20]:=(29,19) (30,20) (29,21) (28,20) ;
set Boundarypointsneighbors[29,21]:=(29,20) (30,21) (29,22) (28,21) ;
set Boundarypointsneighbors[29,22]:=(29,21) (30,22) (29,23) (28,22) ;
set Boundarypointsneighbors[29,23]:=(29,22) (30,23) (29,24) (28,23) ;
set Boundarypointsneighbors[29,24]:=(29,23) (30,24) (29,25) (28,24) ;
set Boundarypointsneighbors[29,25]:=(29,24) (30,25) (29,26) (28,25) ;
set Boundarypointsneighbors[29,26]:=(29,25) (30,26) (29,27) (28,26) ;
set Boundarypointsneighbors[29,27]:=(29,26) (30,27) (29,28) (28,27) ;
set Boundarypointsneighbors[29,28]:=(29,27) (30,28) (29,29) (28,28) ;
set Boundarypointsneighbors[29,29]:=(29,28) (30,29) (29,30) (28,29) ;
set Boundarypointsneighbors[29,30]:=(29,29) (30,30) (28,30) ;
set Boundarypointsneighbors[30,1]:=(30,2) (29,1) ;
set Boundarypointsneighbors[30,2]:=(30,1) (30,3) (29,2) ;
set Boundarypointsneighbors[30,3]:=(30,2) (30,4) (29,3) ;
set Boundarypointsneighbors[30,4]:=(30,3) (30,5) (29,4) ;
set Boundarypointsneighbors[30,5]:=(30,4) (30,6) (29,5) ;
set Boundarypointsneighbors[30,6]:=(30,5) (30,7) (29,6) ;
set Boundarypointsneighbors[30,7]:=(30,6) (30,8) (29,7) ;
set Boundarypointsneighbors[30,8]:=(30,7) (30,9) (29,8) ;
set Boundarypointsneighbors[30,9]:=(30,8) (30,10) (29,9) ;
set Boundarypointsneighbors[30,10]:=(30,9) (30,11) (29,10) ;
set Boundarypointsneighbors[30,11]:=(30,10) (30,12) (29,11) ;
set Boundarypointsneighbors[30,12]:=(30,11) (30,13) (29,12) ;
set Boundarypointsneighbors[30,13]:=(30,12) (30,14) (29,13) ;
set Boundarypointsneighbors[30,14]:=(30,13) (30,15) (29,14) ;
set Boundarypointsneighbors[30,15]:=(30,14) (30,16) (29,15) ;
set Boundarypointsneighbors[30,16]:=(30,15) (30,17) (29,16) ;
set Boundarypointsneighbors[30,17]:=(30,16) (30,18) (29,17) ;
set Boundarypointsneighbors[30,18]:=(30,17) (30,19) (29,18) ;
set Boundarypointsneighbors[30,19]:=(30,18) (30,20) (29,19) ;
set Boundarypointsneighbors[30,20]:=(30,19) (30,21) (29,20) ;
set Boundarypointsneighbors[30,21]:=(30,20) (30,22) (29,21) ;
set Boundarypointsneighbors[30,22]:=(30,21) (30,23) (29,22) ;
set Boundarypointsneighbors[30,23]:=(30,22) (30,24) (29,23) ;
set Boundarypointsneighbors[30,24]:=(30,23) (30,25) (29,24) ;
set Boundarypointsneighbors[30,25]:=(30,24) (30,26) (29,25) ;
set Boundarypointsneighbors[30,26]:=(30,25) (30,27) (29,26) ;
set Boundarypointsneighbors[30,27]:=(30,26) (30,28) (29,27) ;
set Boundarypointsneighbors[30,28]:=(30,27) (30,29) (29,28) ;
set Boundarypointsneighbors[30,29]:=(30,28) (30,30) (29,29) ;
set Boundarypointsneighbors[30,30]:=(30,29) (29,30) ;


set Pointsneighbors[12,4]:=(12,3) (13,4) (12,5) (11,4) ;
set Pointsneighbors[12,5]:=(12,4) (13,5) (12,6) (11,5) ;
set Pointsneighbors[12,6]:=(12,5) (13,6) (12,7) (11,6) ;
set Pointsneighbors[12,7]:=(12,6) (13,7) (12,8) (11,7) ;
set Pointsneighbors[12,8]:=(12,7) (13,8) (12,9) (11,8) ;
set Pointsneighbors[12,9]:=(12,8) (13,9) (12,10) (11,9) ;
set Pointsneighbors[12,10]:=(12,9) (13,10) (12,11) (11,10) ;
set Pointsneighbors[12,11]:=(12,10) (13,11) (12,12) (11,11) ;
set Pointsneighbors[12,12]:=(12,11) (13,12) (12,13) (11,12) ;
set Pointsneighbors[12,13]:=(12,12) (13,13) (12,14) (11,13) ;
set Pointsneighbors[12,17]:=(12,16) (13,17) (12,18) (11,17) ;
set Pointsneighbors[12,18]:=(12,17) (13,18) (12,19) (11,18) ;
set Pointsneighbors[12,19]:=(12,18) (13,19) (12,20) (11,19) ;
set Pointsneighbors[12,20]:=(12,19) (13,20) (12,21) (11,20) ;
set Pointsneighbors[12,21]:=(12,20) (13,21) (12,22) (11,21) ;
set Pointsneighbors[12,22]:=(12,21) (13,22) (12,23) (11,22) ;
set Pointsneighbors[12,23]:=(12,22) (13,23) (12,24) (11,23) ;
set Pointsneighbors[12,24]:=(12,23) (13,24) (12,25) (11,24) ;
set Pointsneighbors[12,25]:=(12,24) (13,25) (12,26) (11,25) ;
set Pointsneighbors[12,26]:=(12,25) (13,26) (12,27) (11,26) ;
set Pointsneighbors[12,27]:=(12,26) (13,27) (12,28) (11,27) ;

set Pointsneighbors[13,4]:=(13,3) (14,4) (13,5) (12,4) ;
set Pointsneighbors[13,5]:=(13,4) (14,5) (13,6) (12,5) ;
set Pointsneighbors[13,6]:=(13,5) (14,6) (13,7) (12,6) ;
set Pointsneighbors[13,7]:=(13,6) (14,7) (13,8) (12,7) ;
set Pointsneighbors[13,8]:=(13,7) (14,8) (13,9) (12,8) ;
set Pointsneighbors[13,9]:=(13,8) (14,9) (13,10) (12,9) ;
set Pointsneighbors[13,10]:=(13,9) (14,10) (13,11) (12,10) ;
set Pointsneighbors[13,11]:=(13,10) (14,11) (13,12) (12,11) ;
set Pointsneighbors[13,12]:=(13,11) (14,12) (13,13) (12,12) ;
set Pointsneighbors[13,13]:=(13,12) (14,13) (13,14) (12,13) ;
set Pointsneighbors[13,17]:=(13,16) (14,17) (13,18) (12,17) ;
set Pointsneighbors[13,18]:=(13,17) (14,18) (13,19) (12,18) ;
set Pointsneighbors[13,19]:=(13,18) (14,19) (13,20) (12,19) ;
set Pointsneighbors[13,20]:=(13,19) (14,20) (13,21) (12,20) ;
set Pointsneighbors[13,21]:=(13,20) (14,21) (13,22) (12,21) ;
set Pointsneighbors[13,22]:=(13,21) (14,22) (13,23) (12,22) ;
set Pointsneighbors[13,23]:=(13,22) (14,23) (13,24) (12,23) ;
set Pointsneighbors[13,24]:=(13,23) (14,24) (13,25) (12,24) ;
set Pointsneighbors[13,25]:=(13,24) (14,25) (13,26) (12,25) ;
set Pointsneighbors[13,26]:=(13,25) (14,26) (13,27) (12,26) ;
set Pointsneighbors[13,27]:=(13,26) (14,27) (13,28) (12,27) ;
set Pointsneighbors[14,4]:=(14,3) (15,4) (14,5) (13,4) ;
set Pointsneighbors[14,5]:=(14,4) (15,5) (14,6) (13,5) ;
set Pointsneighbors[14,6]:=(14,5) (15,6) (14,7) (13,6) ;
set Pointsneighbors[14,7]:=(14,6) (15,7) (14,8) (13,7) ;
set Pointsneighbors[14,8]:=(14,7) (15,8) (14,9) (13,8) ;
set Pointsneighbors[14,9]:=(14,8) (15,9) (14,10) (13,9) ;
set Pointsneighbors[14,10]:=(14,9) (15,10) (14,11) (13,10) ;
set Pointsneighbors[14,11]:=(14,10) (15,11) (14,12) (13,11) ;
set Pointsneighbors[14,12]:=(14,11) (15,12) (14,13) (13,12) ;
set Pointsneighbors[14,13]:=(14,12) (15,13) (14,14) (13,13) ;
set Pointsneighbors[14,17]:=(14,16) (15,17) (14,18) (13,17) ;
set Pointsneighbors[14,18]:=(14,17) (15,18) (14,19) (13,18) ;
set Pointsneighbors[14,19]:=(14,18) (15,19) (14,20) (13,19) ;
set Pointsneighbors[14,20]:=(14,19) (15,20) (14,21) (13,20) ;
set Pointsneighbors[14,21]:=(14,20) (15,21) (14,22) (13,21) ;
set Pointsneighbors[14,22]:=(14,21) (15,22) (14,23) (13,22) ;
set Pointsneighbors[14,23]:=(14,22) (15,23) (14,24) (13,23) ;
set Pointsneighbors[14,24]:=(14,23) (15,24) (14,25) (13,24) ;
set Pointsneighbors[14,25]:=(14,24) (15,25) (14,26) (13,25) ;
set Pointsneighbors[14,26]:=(14,25) (15,26) (14,27) (13,26) ;
set Pointsneighbors[14,27]:=(14,26) (15,27) (14,28) (13,27) ;
set Pointsneighbors[15,4]:=(15,3) (16,4) (15,5) (14,4) ;
set Pointsneighbors[15,5]:=(15,4) (16,5) (15,6) (14,5) ;
set Pointsneighbors[15,6]:=(15,5) (16,6) (15,7) (14,6) ;
set Pointsneighbors[15,7]:=(15,6) (16,7) (15,8) (14,7) ;
set Pointsneighbors[15,8]:=(15,7) (16,8) (15,9) (14,8) ;
set Pointsneighbors[15,9]:=(15,8) (16,9) (15,10) (14,9) ;
set Pointsneighbors[15,10]:=(15,9) (16,10) (15,11) (14,10) ;
set Pointsneighbors[15,11]:=(15,10) (16,11) (15,12) (14,11) ;
set Pointsneighbors[15,12]:=(15,11) (16,12) (15,13) (14,12) ;
set Pointsneighbors[15,13]:=(15,12) (16,13) (15,14) (14,13) ;
set Pointsneighbors[15,17]:=(15,16) (16,17) (15,18) (14,17) ;
set Pointsneighbors[15,18]:=(15,17) (16,18) (15,19) (14,18) ;
set Pointsneighbors[15,19]:=(15,18) (16,19) (15,20) (14,19) ;
set Pointsneighbors[15,20]:=(15,19) (16,20) (15,21) (14,20) ;
set Pointsneighbors[15,21]:=(15,20) (16,21) (15,22) (14,21) ;
set Pointsneighbors[15,22]:=(15,21) (16,22) (15,23) (14,22) ;
set Pointsneighbors[15,23]:=(15,22) (16,23) (15,24) (14,23) ;
set Pointsneighbors[15,24]:=(15,23) (16,24) (15,25) (14,24) ;
set Pointsneighbors[15,25]:=(15,24) (16,25) (15,26) (14,25) ;
set Pointsneighbors[15,26]:=(15,25) (16,26) (15,27) (14,26) ;
set Pointsneighbors[15,27]:=(15,26) (16,27) (15,28) (14,27) ;
set Pointsneighbors[16,4]:=(16,3) (17,4) (16,5) (15,4) ;
set Pointsneighbors[16,5]:=(16,4) (17,5) (16,6) (15,5) ;
set Pointsneighbors[16,6]:=(16,5) (17,6) (16,7) (15,6) ;
set Pointsneighbors[16,7]:=(16,6) (17,7) (16,8) (15,7) ;
set Pointsneighbors[16,8]:=(16,7) (17,8) (16,9) (15,8) ;
set Pointsneighbors[16,9]:=(16,8) (17,9) (16,10) (15,9) ;
set Pointsneighbors[16,10]:=(16,9) (17,10) (16,11) (15,10) ;
set Pointsneighbors[16,11]:=(16,10) (17,11) (16,12) (15,11) ;
set Pointsneighbors[16,12]:=(16,11) (17,12) (16,13) (15,12) ;
set Pointsneighbors[16,13]:=(16,12) (17,13) (16,14) (15,13) ;
set Pointsneighbors[16,17]:=(16,16) (17,17) (16,18) (15,17) ;
set Pointsneighbors[16,18]:=(16,17) (17,18) (16,19) (15,18) ;
set Pointsneighbors[16,19]:=(16,18) (17,19) (16,20) (15,19) ;
set Pointsneighbors[16,20]:=(16,19) (17,20) (16,21) (15,20) ;
set Pointsneighbors[16,21]:=(16,20) (17,21) (16,22) (15,21) ;
set Pointsneighbors[16,22]:=(16,21) (17,22) (16,23) (15,22) ;
set Pointsneighbors[16,23]:=(16,22) (17,23) (16,24) (15,23) ;
set Pointsneighbors[16,24]:=(16,23) (17,24) (16,25) (15,24) ;
set Pointsneighbors[16,25]:=(16,24) (17,25) (16,26) (15,25) ;
set Pointsneighbors[16,26]:=(16,25) (17,26) (16,27) (15,26) ;
set Pointsneighbors[16,27]:=(16,26) (17,27) (16,28) (15,27) ;
set Pointsneighbors[17,4]:=(17,3) (18,4) (17,5) (16,4) ;
set Pointsneighbors[17,5]:=(17,4) (18,5) (17,6) (16,5) ;
set Pointsneighbors[17,6]:=(17,5) (18,6) (17,7) (16,6) ;
set Pointsneighbors[17,7]:=(17,6) (18,7) (17,8) (16,7) ;
set Pointsneighbors[17,8]:=(17,7) (18,8) (17,9) (16,8) ;
set Pointsneighbors[17,9]:=(17,8) (18,9) (17,10) (16,9) ;
set Pointsneighbors[17,10]:=(17,9) (18,10) (17,11) (16,10) ;
set Pointsneighbors[17,11]:=(17,10) (18,11) (17,12) (16,11) ;
set Pointsneighbors[17,12]:=(17,11) (18,12) (17,13) (16,12) ;
set Pointsneighbors[17,13]:=(17,12) (18,13) (17,14) (16,13) ;
set Pointsneighbors[17,17]:=(17,16) (18,17) (17,18) (16,17) ;
set Pointsneighbors[17,18]:=(17,17) (18,18) (17,19) (16,18) ;
set Pointsneighbors[17,19]:=(17,18) (18,19) (17,20) (16,19) ;
set Pointsneighbors[17,20]:=(17,19) (18,20) (17,21) (16,20) ;
set Pointsneighbors[17,21]:=(17,20) (18,21) (17,22) (16,21) ;
set Pointsneighbors[17,22]:=(17,21) (18,22) (17,23) (16,22) ;
set Pointsneighbors[17,23]:=(17,22) (18,23) (17,24) (16,23) ;
set Pointsneighbors[17,24]:=(17,23) (18,24) (17,25) (16,24) ;
set Pointsneighbors[17,25]:=(17,24) (18,25) (17,26) (16,25) ;
set Pointsneighbors[17,26]:=(17,25) (18,26) (17,27) (16,26) ;
set Pointsneighbors[17,27]:=(17,26) (18,27) (17,28) (16,27) ;
set Pointsneighbors[18,4]:=(18,3) (19,4) (18,5) (17,4) ;
set Pointsneighbors[18,5]:=(18,4) (19,5) (18,6) (17,5) ;
set Pointsneighbors[18,6]:=(18,5) (19,6) (18,7) (17,6) ;
set Pointsneighbors[18,7]:=(18,6) (19,7) (18,8) (17,7) ;
set Pointsneighbors[18,8]:=(18,7) (19,8) (18,9) (17,8) ;
set Pointsneighbors[18,9]:=(18,8) (19,9) (18,10) (17,9) ;
set Pointsneighbors[18,10]:=(18,9) (19,10) (18,11) (17,10) ;
set Pointsneighbors[18,11]:=(18,10) (19,11) (18,12) (17,11) ;
set Pointsneighbors[18,12]:=(18,11) (19,12) (18,13) (17,12) ;
set Pointsneighbors[18,13]:=(18,12) (19,13) (18,14) (17,13) ;
set Pointsneighbors[18,17]:=(18,16) (19,17) (18,18) (17,17) ;
set Pointsneighbors[18,18]:=(18,17) (19,18) (18,19) (17,18) ;
set Pointsneighbors[18,19]:=(18,18) (19,19) (18,20) (17,19) ;
set Pointsneighbors[18,20]:=(18,19) (19,20) (18,21) (17,20) ;
set Pointsneighbors[18,21]:=(18,20) (19,21) (18,22) (17,21) ;
set Pointsneighbors[18,22]:=(18,21) (19,22) (18,23) (17,22) ;
set Pointsneighbors[18,23]:=(18,22) (19,23) (18,24) (17,23) ;
set Pointsneighbors[18,24]:=(18,23) (19,24) (18,25) (17,24) ;
set Pointsneighbors[18,25]:=(18,24) (19,25) (18,26) (17,25) ;
set Pointsneighbors[18,26]:=(18,25) (19,26) (18,27) (17,26) ;
set Pointsneighbors[18,27]:=(18,26) (19,27) (18,28) (17,27) ;
set Pointsneighbors[19,4]:=(19,3) (20,4) (19,5) (18,4) ;
set Pointsneighbors[19,5]:=(19,4) (20,5) (19,6) (18,5) ;
set Pointsneighbors[19,6]:=(19,5) (20,6) (19,7) (18,6) ;
set Pointsneighbors[19,7]:=(19,6) (20,7) (19,8) (18,7) ;
set Pointsneighbors[19,8]:=(19,7) (20,8) (19,9) (18,8) ;
set Pointsneighbors[19,9]:=(19,8) (20,9) (19,10) (18,9) ;
set Pointsneighbors[19,10]:=(19,9) (20,10) (19,11) (18,10) ;
set Pointsneighbors[19,11]:=(19,10) (20,11) (19,12) (18,11) ;
set Pointsneighbors[19,12]:=(19,11) (20,12) (19,13) (18,12) ;
set Pointsneighbors[19,13]:=(19,12) (20,13) (19,14) (18,13) ;
set Pointsneighbors[19,17]:=(19,16) (20,17) (19,18) (18,17) ;
set Pointsneighbors[19,18]:=(19,17) (20,18) (19,19) (18,18) ;
set Pointsneighbors[19,19]:=(19,18) (20,19) (19,20) (18,19) ;
set Pointsneighbors[19,20]:=(19,19) (20,20) (19,21) (18,20) ;
set Pointsneighbors[19,21]:=(19,20) (20,21) (19,22) (18,21) ;
set Pointsneighbors[19,22]:=(19,21) (20,22) (19,23) (18,22) ;
set Pointsneighbors[19,23]:=(19,22) (20,23) (19,24) (18,23) ;
set Pointsneighbors[19,24]:=(19,23) (20,24) (19,25) (18,24) ;
set Pointsneighbors[19,25]:=(19,24) (20,25) (19,26) (18,25) ;
set Pointsneighbors[19,26]:=(19,25) (20,26) (19,27) (18,26) ;
set Pointsneighbors[19,27]:=(19,26) (20,27) (19,28) (18,27) ;
set Pointsneighbors[20,4]:=(20,3) (21,4) (20,5) (19,4) ;
set Pointsneighbors[20,5]:=(20,4) (21,5) (20,6) (19,5) ;
set Pointsneighbors[20,6]:=(20,5) (21,6) (20,7) (19,6) ;
set Pointsneighbors[20,7]:=(20,6) (21,7) (20,8) (19,7) ;
set Pointsneighbors[20,8]:=(20,7) (21,8) (20,9) (19,8) ;
set Pointsneighbors[20,9]:=(20,8) (21,9) (20,10) (19,9) ;
set Pointsneighbors[20,10]:=(20,9) (21,10) (20,11) (19,10) ;
set Pointsneighbors[20,11]:=(20,10) (21,11) (20,12) (19,11) ;
set Pointsneighbors[20,12]:=(20,11) (21,12) (20,13) (19,12) ;
set Pointsneighbors[20,13]:=(20,12) (21,13) (20,14) (19,13) ;
set Pointsneighbors[20,17]:=(20,16) (21,17) (20,18) (19,17) ;
set Pointsneighbors[20,18]:=(20,17) (21,18) (20,19) (19,18) ;
set Pointsneighbors[20,19]:=(20,18) (21,19) (20,20) (19,19) ;
set Pointsneighbors[20,20]:=(20,19) (21,20) (20,21) (19,20) ;
set Pointsneighbors[20,21]:=(20,20) (21,21) (20,22) (19,21) ;
set Pointsneighbors[20,22]:=(20,21) (21,22) (20,23) (19,22) ;
set Pointsneighbors[20,23]:=(20,22) (21,23) (20,24) (19,23) ;
set Pointsneighbors[20,24]:=(20,23) (21,24) (20,25) (19,24) ;
set Pointsneighbors[20,25]:=(20,24) (21,25) (20,26) (19,25) ;
set Pointsneighbors[20,26]:=(20,25) (21,26) (20,27) (19,26) ;
set Pointsneighbors[20,27]:=(20,26) (21,27) (20,28) (19,27) ;
