# Supplementary material for: A dual model node based optimization algorithm for simultaneous escape routing in PCBs
Source: PeerJ Comput Sci. 2021 Apr 16;7:e499. doi: 10.7717/peerj-cs.499 (PMC8056246; doi:10.7717/peerj-cs.499)
Supplement: Supplemental Information 6 [file peerj-cs-07-499-s006.dat]

set rows:=1 2 3 4 5 6 7 8 9 10 11 12 13 14 15 16 17 18 19 20 21 22 23 24 25 26 27 28 29 30 31 32 33 34 35 36 37 38 39 40 41 42 43 44 45 46 47 48 49 50
set columns:=1 2 3 4 5 6 7 8 9 10 11 12 13 14 15 16 17 18 19 20 21 22 23 24 25 26 27 28 29 30 31 32 33 34 35 36 37 38 39 40 41 42 43 44 45 46 47 48 49 50
set Points:=(1,1)(1,2)(1,3)(1,4)(1,5)(1,6)(1,7)(1,8)(1,9)(1,10)(1,11)(1,12)(1,13)(1,14)(1,15)(1,16)(1,17)(1,18)(1,19)(1,20)(1,21)(1,22)(1,23)(1,24)(1,25)(1,26)(1,27)(1,28)(1,29)(1,30)(1,31)(1,32)(1,33)(1,34)(1,35)(1,36)(1,37)(1,38)(1,39)(1,40)(1,41)(1,42)(1,43)(1,44)(1,45)(1,46)(1,47)(1,48)(1,49)(1,50)(2,1)(2,2)(2,3)(2,4)(2,5)(2,6)(2,7)(2,8)(2,9)(2,10)(2,11)(2,12)(2,13)(2,14)(2,15)(2,16)(2,17)(2,…
set Boundarypoints:=(1,1)(1,2)(1,3)(1,4)(1,5)(1,6)(1,7)(1,8)(1,9)(1,10)(1,11)(1,12)(1,13)(1,14)(1,15)(1,16)(1,17)(1,18)(1,19)(1,20)(1,21)(1,22)(1,23)(1,24)(1,25)(1,26)(1,27)(1,28)(1,29)(1,30)(1,31)(1,32)(1,33)(1,34)(1,35)(1,36)(1,37)(1,38)(1,39)(1,40)(1,41)(1,42)(1,43)(1,44)(1,45)(1,46)(1,47)(1,48)(1,49)(1,50)(2,1)(2,2)(2,3)(2,4)(2,5)(2,6)(2,7)(2,8)(2,9)(2,10)(2,11)(2,12)(2,13)(2,14)(2,15)(2,16)(…
set Connectingpoints:=(14,9)(14,10)(14,11)(14,12)(14,13)(14,14)(14,15)(14,16)(14,17)(14,18)(14,19)(14,20)(14,21)(14,22)(14,23)(14,28)(14,29)(14,30)(14,31)(14,32)(14,33)(14,34)(14,35)(14,36)(14,37)(14,38)(14,39)(14,40)(14,41)(14,42)(15,9)(15,10)(15,11)(15,12)(15,13)(15,14)(15,15)(15,16)(15,17)(15,18)(15,19)(15,20)(15,21)(15,22)(15,23)(15,28)(15,29)(15,30)(15,31)(15,32)(15,33)(15,34)(15,35)(15,36)(…
set Boundarypointsneighbors[1,1]:=(2,1) (1,2)
set Boundarypointsneighbors[1,2]:=(1,1) (2,2) (1,3)
set Boundarypointsneighbors[1,3]:=(1,2) (2,3) (1,4)
set Boundarypointsneighbors[1,4]:=(1,3) (2,4) (1,5)
set Boundarypointsneighbors[1,5]:=(1,4) (2,5) (1,6)
set Boundarypointsneighbors[1,6]:=(1,5) (2,6) (1,7)
set Boundarypointsneighbors[1,7]:=(1,6) (2,7) (1,8)
set Boundarypointsneighbors[1,8]:=(1,7) (2,8) (1,9)
set Boundarypointsneighbors[1,9]:=(1,8) (2,9) (1,10)
set Boundarypointsneighbors[1,10]:=(1,9) (2,10) (1,11)
set Boundarypointsneighbors[1,11]:=(1,10) (2,11) (1,12)
set Boundarypointsneighbors[1,12]:=(1,11) (2,12) (1,13)
set Boundarypointsneighbors[1,13]:=(1,12) (2,13) (1,14)
set Boundarypointsneighbors[1,14]:=(1,13) (2,14) (1,15)
set Boundarypointsneighbors[1,15]:=(1,14) (2,15) (1,16)
set Boundarypointsneighbors[1,16]:=(1,15) (2,16) (1,17)
set Boundarypointsneighbors[1,17]:=(1,16) (2,17) (1,18)
set Boundarypointsneighbors[1,18]:=(1,17) (2,18) (1,19)
set Boundarypointsneighbors[1,19]:=(1,18) (2,19) (1,20)
set Boundarypointsneighbors[1,20]:=(1,19) (2,20) (1,21)
set Boundarypointsneighbors[1,21]:=(1,20) (2,21) (1,22)
set Boundarypointsneighbors[1,22]:=(1,21) (2,22) (1,23)
set Boundarypointsneighbors[1,23]:=(1,22) (2,23) (1,24)
set Boundarypointsneighbors[1,24]:=(1,23) (2,24) (1,25)
set Boundarypointsneighbors[1,25]:=(1,24) (2,25) (1,26)
set Boundarypointsneighbors[1,26]:=(1,25) (2,26) (1,27)
set Boundarypointsneighbors[1,27]:=(1,26) (2,27) (1,28)
set Boundarypointsneighbors[1,28]:=(1,27) (2,28) (1,29)
set Boundarypointsneighbors[1,29]:=(1,28) (2,29) (1,30)
set Boundarypointsneighbors[1,30]:=(1,29) (2,30) (1,31)
set Boundarypointsneighbors[1,31]:=(1,30) (2,31) (1,32)
set Boundarypointsneighbors[1,32]:=(1,31) (2,32) (1,33)
set Boundarypointsneighbors[1,33]:=(1,32) (2,33) (1,34)
set Boundarypointsneighbors[1,34]:=(1,33) (2,34) (1,35)
set Boundarypointsneighbors[1,35]:=(1,34) (2,35) (1,36)
set Boundarypointsneighbors[1,36]:=(1,35) (2,36) (1,37)
set Boundarypointsneighbors[1,37]:=(1,36) (2,37) (1,38)
set Boundarypointsneighbors[1,38]:=(1,37) (2,38) (1,39)
set Boundarypointsneighbors[1,39]:=(1,38) (2,39) (1,40)
set Boundarypointsneighbors[1,40]:=(1,39) (2,40) (1,41)
set Boundarypointsneighbors[1,41]:=(1,40) (2,41) (1,42)
set Boundarypointsneighbors[1,42]:=(1,41) (2,42) (1,43)
set Boundarypointsneighbors[1,43]:=(1,42) (2,43) (1,44)
set Boundarypointsneighbors[1,44]:=(1,43) (2,44) (1,45)
set Boundarypointsneighbors[1,45]:=(1,44) (2,45) (1,46)
set Boundarypointsneighbors[1,46]:=(1,45) (2,46) (1,47)
set Boundarypointsneighbors[1,47]:=(1,46) (2,47) (1,48)
set Boundarypointsneighbors[1,48]:=(1,47) (2,48) (1,49)
set Boundarypointsneighbors[1,49]:=(1,48) (2,49) (1,50)
set Boundarypointsneighbors[1,50]:=(1,49) (2,50)
set Boundarypointsneighbors[2,1]:=(3,1) (2,2) (1,1)
set Boundarypointsneighbors[2,2]:=(2,1) (3,2) (2,3) (1,2)
set Boundarypointsneighbors[2,3]:=(2,2) (3,3) (2,4) (1,3)
set Boundarypointsneighbors[2,4]:=(2,3) (3,4) (2,5) (1,4)
set Boundarypointsneighbors[2,5]:=(2,4) (3,5) (2,6) (1,5)
set Boundarypointsneighbors[2,6]:=(2,5) (3,6) (2,7) (1,6)
set Boundarypointsneighbors[2,7]:=(2,6) (3,7) (2,8) (1,7)
set Boundarypointsneighbors[2,8]:=(2,7) (3,8) (2,9) (1,8)
set Boundarypointsneighbors[2,9]:=(2,8) (3,9) (2,10) (1,9)
set Boundarypointsneighbors[2,10]:=(2,9) (3,10) (2,11) (1,10)
set Boundarypointsneighbors[2,11]:=(2,10) (3,11) (2,12) (1,11)
set Boundarypointsneighbors[2,12]:=(2,11) (3,12) (2,13) (1,12)
set Boundarypointsneighbors[2,13]:=(2,12) (3,13) (2,14) (1,13)
set Boundarypointsneighbors[2,14]:=(2,13) (3,14) (2,15) (1,14)
set Boundarypointsneighbors[2,15]:=(2,14) (3,15) (2,16) (1,15)
set Boundarypointsneighbors[2,16]:=(2,15) (3,16) (2,17) (1,16)
set Boundarypointsneighbors[2,17]:=(2,16) (3,17) (2,18) (1,17)
set Boundarypointsneighbors[2,18]:=(2,17) (3,18) (2,19) (1,18)
set Boundarypointsneighbors[2,19]:=(2,18) (3,19) (2,20) (1,19)
set Boundarypointsneighbors[2,20]:=(2,19) (3,20) (2,21) (1,20)
set Boundarypointsneighbors[2,21]:=(2,20) (3,21) (2,22) (1,21)
set Boundarypointsneighbors[2,22]:=(2,21) (3,22) (2,23) (1,22)
set Boundarypointsneighbors[2,23]:=(2,22) (3,23) (2,24) (1,23)
set Boundarypointsneighbors[2,24]:=(2,23) (3,24) (2,25) (1,24)
set Boundarypointsneighbors[2,25]:=(2,24) (3,25) (2,26) (1,25)
set Boundarypointsneighbors[2,26]:=(2,25) (3,26) (2,27) (1,26)
set Boundarypointsneighbors[2,27]:=(2,26) (3,27) (2,28) (1,27)
set Boundarypointsneighbors[2,28]:=(2,27) (3,28) (2,29) (1,28)
set Boundarypointsneighbors[2,29]:=(2,28) (3,29) (2,30) (1,29)
set Boundarypointsneighbors[2,30]:=(2,29) (3,30) (2,31) (1,30)
set Boundarypointsneighbors[2,31]:=(2,30) (3,31) (2,32) (1,31)
set Boundarypointsneighbors[2,32]:=(2,31) (3,32) (2,33) (1,32)
set Boundarypointsneighbors[2,33]:=(2,32) (3,33) (2,34) (1,33)
set Boundarypointsneighbors[2,34]:=(2,33) (3,34) (2,35) (1,34)
set Boundarypointsneighbors[2,35]:=(2,34) (3,35) (2,36) (1,35)
set Boundarypointsneighbors[2,36]:=(2,35) (3,36) (2,37) (1,36)
set Boundarypointsneighbors[2,37]:=(2,36) (3,37) (2,38) (1,37)
set Boundarypointsneighbors[2,38]:=(2,37) (3,38) (2,39) (1,38)
set Boundarypointsneighbors[2,39]:=(2,38) (3,39) (2,40) (1,39)
set Boundarypointsneighbors[2,40]:=(2,39) (3,40) (2,41) (1,40)
set Boundarypointsneighbors[2,41]:=(2,40) (3,41) (2,42) (1,41)
set Boundarypointsneighbors[2,42]:=(2,41) (3,42) (2,43) (1,42)
set Boundarypointsneighbors[2,43]:=(2,42) (3,43) (2,44) (1,43)
set Boundarypointsneighbors[2,44]:=(2,43) (3,44) (2,45) (1,44)
set Boundarypointsneighbors[2,45]:=(2,44) (3,45) (2,46) (1,45)
set Boundarypointsneighbors[2,46]:=(2,45) (3,46) (2,47) (1,46)
set Boundarypointsneighbors[2,47]:=(2,46) (3,47) (2,48) (1,47)
set Boundarypointsneighbors[2,48]:=(2,47) (3,48) (2,49) (1,48)
set Boundarypointsneighbors[2,49]:=(2,48) (3,49) (2,50) (1,49)
set Boundarypointsneighbors[2,50]:=(2,49) (3,50) (1,50)
set Boundarypointsneighbors[3,1]:=(4,1) (3,2) (2,1)
set Boundarypointsneighbors[3,2]:=(3,1) (4,2) (3,3) (2,2)
set Boundarypointsneighbors[3,3]:=(3,2) (4,3) (3,4) (2,3)
set Boundarypointsneighbors[3,4]:=(3,3) (4,4) (3,5) (2,4)
set Boundarypointsneighbors[3,5]:=(3,4) (4,5) (3,6) (2,5)
set Boundarypointsneighbors[3,6]:=(3,5) (4,6) (3,7) (2,6)
set Boundarypointsneighbors[3,7]:=(3,6) (4,7) (3,8) (2,7)
set Boundarypointsneighbors[3,8]:=(3,7) (4,8) (3,9) (2,8)
set Boundarypointsneighbors[3,9]:=(3,8) (4,9) (3,10) (2,9)
set Boundarypointsneighbors[3,10]:=(3,9) (4,10) (3,11) (2,10)
set Boundarypointsneighbors[3,11]:=(3,10) (4,11) (3,12) (2,11)
set Boundarypointsneighbors[3,12]:=(3,11) (4,12) (3,13) (2,12)
set Boundarypointsneighbors[3,13]:=(3,12) (4,13) (3,14) (2,13)
set Boundarypointsneighbors[3,14]:=(3,13) (4,14) (3,15) (2,14)
set Boundarypointsneighbors[3,15]:=(3,14) (4,15) (3,16) (2,15)
set Boundarypointsneighbors[3,16]:=(3,15) (4,16) (3,17) (2,16)
set Boundarypointsneighbors[3,17]:=(3,16) (4,17) (3,18) (2,17)
set Boundarypointsneighbors[3,18]:=(3,17) (4,18) (3,19) (2,18)
set Boundarypointsneighbors[3,19]:=(3,18) (4,19) (3,20) (2,19)
set Boundarypointsneighbors[3,20]:=(3,19) (4,20) (3,21) (2,20)
set Boundarypointsneighbors[3,21]:=(3,20) (4,21) (3,22) (2,21)
set Boundarypointsneighbors[3,22]:=(3,21) (4,22) (3,23) (2,22)
set Boundarypointsneighbors[3,23]:=(3,22) (4,23) (3,24) (2,23)
set Boundarypointsneighbors[3,24]:=(3,23) (4,24) (3,25) (2,24)
set Boundarypointsneighbors[3,25]:=(3,24) (4,25) (3,26) (2,25)
set Boundarypointsneighbors[3,26]:=(3,25) (4,26) (3,27) (2,26)
set Boundarypointsneighbors[3,27]:=(3,26) (4,27) (3,28) (2,27)
set Boundarypointsneighbors[3,28]:=(3,27) (4,28) (3,29) (2,28)
set Boundarypointsneighbors[3,29]:=(3,28) (4,29) (3,30) (2,29)
set Boundarypointsneighbors[3,30]:=(3,29) (4,30) (3,31) (2,30)
set Boundarypointsneighbors[3,31]:=(3,30) (4,31) (3,32) (2,31)
set Boundarypointsneighbors[3,32]:=(3,31) (4,32) (3,33) (2,32)
set Boundarypointsneighbors[3,33]:=(3,32) (4,33) (3,34) (2,33)
set Boundarypointsneighbors[3,34]:=(3,33) (4,34) (3,35) (2,34)
set Boundarypointsneighbors[3,35]:=(3,34) (4,35) (3,36) (2,35)
set Boundarypointsneighbors[3,36]:=(3,35) (4,36) (3,37) (2,36)
set Boundarypointsneighbors[3,37]:=(3,36) (4,37) (3,38) (2,37)
set Boundarypointsneighbors[3,38]:=(3,37) (4,38) (3,39) (2,38)
set Boundarypointsneighbors[3,39]:=(3,38) (4,39) (3,40) (2,39)
set Boundarypointsneighbors[3,40]:=(3,39) (4,40) (3,41) (2,40)
set Boundarypointsneighbors[3,41]:=(3,40) (4,41) (3,42) (2,41)
set Boundarypointsneighbors[3,42]:=(3,41) (4,42) (3,43) (2,42)
set Boundarypointsneighbors[3,43]:=(3,42) (4,43) (3,44) (2,43)
set Boundarypointsneighbors[3,44]:=(3,43) (4,44) (3,45) (2,44)
set Boundarypointsneighbors[3,45]:=(3,44) (4,45) (3,46) (2,45)
set Boundarypointsneighbors[3,46]:=(3,45) (4,46) (3,47) (2,46)
set Boundarypointsneighbors[3,47]:=(3,46) (4,47) (3,48) (2,47)
set Boundarypointsneighbors[3,48]:=(3,47) (4,48) (3,49) (2,48)
set Boundarypointsneighbors[3,49]:=(3,48) (4,49) (3,50) (2,49)
set Boundarypointsneighbors[3,50]:=(3,49) (4,50) (2,50)
set Boundarypointsneighbors[4,1]:=(5,1) (4,2) (3,1)
set Boundarypointsneighbors[4,2]:=(4,1) (5,2) (4,3) (3,2)
set Boundarypointsneighbors[4,3]:=(4,2) (5,3) (4,4) (3,3)
set Boundarypointsneighbors[4,4]:=(4,3) (5,4) (4,5) (3,4)
set Boundarypointsneighbors[4,5]:=(4,4) (5,5) (4,6) (3,5)
set Boundarypointsneighbors[4,6]:=(4,5) (5,6) (4,7) (3,6)
set Boundarypointsneighbors[4,7]:=(4,6) (5,7) (4,8) (3,7)
set Boundarypointsneighbors[4,8]:=(4,7) (5,8) (4,9) (3,8)
set Boundarypointsneighbors[4,9]:=(4,8) (5,9) (4,10) (3,9)
set Boundarypointsneighbors[4,10]:=(4,9) (5,10) (4,11) (3,10)
set Boundarypointsneighbors[4,11]:=(4,10) (5,11) (4,12) (3,11)
set Boundarypointsneighbors[4,12]:=(4,11) (5,12) (4,13) (3,12)
set Boundarypointsneighbors[4,13]:=(4,12) (5,13) (4,14) (3,13)
set Boundarypointsneighbors[4,14]:=(4,13) (5,14) (4,15) (3,14)
set Boundarypointsneighbors[4,15]:=(4,14) (5,15) (4,16) (3,15)
set Boundarypointsneighbors[4,16]:=(4,15) (5,16) (4,17) (3,16)
set Boundarypointsneighbors[4,17]:=(4,16) (5,17) (4,18) (3,17)
set Boundarypointsneighbors[4,18]:=(4,17) (5,18) (4,19) (3,18)
set Boundarypointsneighbors[4,19]:=(4,18) (5,19) (4,20) (3,19)
set Boundarypointsneighbors[4,20]:=(4,19) (5,20) (4,21) (3,20)
set Boundarypointsneighbors[4,21]:=(4,20) (5,21) (4,22) (3,21)
set Boundarypointsneighbors[4,22]:=(4,21) (5,22) (4,23) (3,22)
set Boundarypointsneighbors[4,23]:=(4,22) (5,23) (4,24) (3,23)
set Boundarypointsneighbors[4,24]:=(4,23) (5,24) (4,25) (3,24)
set Boundarypointsneighbors[4,25]:=(4,24) (5,25) (4,26) (3,25)
set Boundarypointsneighbors[4,26]:=(4,25) (5,26) (4,27) (3,26)
set Boundarypointsneighbors[4,27]:=(4,26) (5,27) (4,28) (3,27)
set Boundarypointsneighbors[4,28]:=(4,27) (5,28) (4,29) (3,28)
set Boundarypointsneighbors[4,29]:=(4,28) (5,29) (4,30) (3,29)
set Boundarypointsneighbors[4,30]:=(4,29) (5,30) (4,31) (3,30)
set Boundarypointsneighbors[4,31]:=(4,30) (5,31) (4,32) (3,31)
set Boundarypointsneighbors[4,32]:=(4,31) (5,32) (4,33) (3,32)
set Boundarypointsneighbors[4,33]:=(4,32) (5,33) (4,34) (3,33)
set Boundarypointsneighbors[4,34]:=(4,33) (5,34) (4,35) (3,34)
set Boundarypointsneighbors[4,35]:=(4,34) (5,35) (4,36) (3,35)
set Boundarypointsneighbors[4,36]:=(4,35) (5,36) (4,37) (3,36)
set Boundarypointsneighbors[4,37]:=(4,36) (5,37) (4,38) (3,37)
set Boundarypointsneighbors[4,38]:=(4,37) (5,38) (4,39) (3,38)
set Boundarypointsneighbors[4,39]:=(4,38) (5,39) (4,40) (3,39)
set Boundarypointsneighbors[4,40]:=(4,39) (5,40) (4,41) (3,40)
set Boundarypointsneighbors[4,41]:=(4,40) (5,41) (4,42) (3,41)
set Boundarypointsneighbors[4,42]:=(4,41) (5,42) (4,43) (3,42)
set Boundarypointsneighbors[4,43]:=(4,42) (5,43) (4,44) (3,43)
set Boundarypointsneighbors[4,44]:=(4,43) (5,44) (4,45) (3,44)
set Boundarypointsneighbors[4,45]:=(4,44) (5,45) (4,46) (3,45)
set Boundarypointsneighbors[4,46]:=(4,45) (5,46) (4,47) (3,46)
set Boundarypointsneighbors[4,47]:=(4,46) (5,47) (4,48) (3,47)
set Boundarypointsneighbors[4,48]:=(4,47) (5,48) (4,49) (3,48)
set Boundarypointsneighbors[4,49]:=(4,48) (5,49) (4,50) (3,49)
set Boundarypointsneighbors[4,50]:=(4,49) (5,50) (3,50)
set Boundarypointsneighbors[5,1]:=(6,1) (5,2) (4,1)
set Boundarypointsneighbors[5,2]:=(5,1) (6,2) (5,3) (4,2)
set Boundarypointsneighbors[5,3]:=(5,2) (6,3) (5,4) (4,3)
set Boundarypointsneighbors[5,4]:=(5,3) (6,4) (5,5) (4,4)
set Boundarypointsneighbors[5,5]:=(5,4) (6,5) (5,6) (4,5)
set Boundarypointsneighbors[5,6]:=(5,5) (6,6) (5,7) (4,6)
set Boundarypointsneighbors[5,7]:=(5,6) (6,7) (5,8) (4,7)
set Boundarypointsneighbors[5,8]:=(5,7) (6,8) (5,9) (4,8)
set Boundarypointsneighbors[5,9]:=(5,8) (6,9) (5,10) (4,9)
set Boundarypointsneighbors[5,10]:=(5,9) (6,10) (5,11) (4,10)
set Boundarypointsneighbors[5,11]:=(5,10) (6,11) (5,12) (4,11)
set Boundarypointsneighbors[5,12]:=(5,11) (6,12) (5,13) (4,12)
set Boundarypointsneighbors[5,13]:=(5,12) (6,13) (5,14) (4,13)
set Boundarypointsneighbors[5,14]:=(5,13) (6,14) (5,15) (4,14)
set Boundarypointsneighbors[5,15]:=(5,14) (6,15) (5,16) (4,15)
set Boundarypointsneighbors[5,16]:=(5,15) (6,16) (5,17) (4,16)
set Boundarypointsneighbors[5,17]:=(5,16) (6,17) (5,18) (4,17)
set Boundarypointsneighbors[5,18]:=(5,17) (6,18) (5,19) (4,18)
set Boundarypointsneighbors[5,19]:=(5,18) (6,19) (5,20) (4,19)
set Boundarypointsneighbors[5,20]:=(5,19) (6,20) (5,21) (4,20)
set Boundarypointsneighbors[5,21]:=(5,20) (6,21) (5,22) (4,21)
set Boundarypointsneighbors[5,22]:=(5,21) (6,22) (5,23) (4,22)
set Boundarypointsneighbors[5,23]:=(5,22) (6,23) (5,24) (4,23)
set Boundarypointsneighbors[5,24]:=(5,23) (6,24) (5,25) (4,24)
set Boundarypointsneighbors[5,25]:=(5,24) (6,25) (5,26) (4,25)
set Boundarypointsneighbors[5,26]:=(5,25) (6,26) (5,27) (4,26)
set Boundarypointsneighbors[5,27]:=(5,26) (6,27) (5,28) (4,27)
set Boundarypointsneighbors[5,28]:=(5,27) (6,28) (5,29) (4,28)
set Boundarypointsneighbors[5,29]:=(5,28) (6,29) (5,30) (4,29)
set Boundarypointsneighbors[5,30]:=(5,29) (6,30) (5,31) (4,30)
set Boundarypointsneighbors[5,31]:=(5,30) (6,31) (5,32) (4,31)
set Boundarypointsneighbors[5,32]:=(5,31) (6,32) (5,33) (4,32)
set Boundarypointsneighbors[5,33]:=(5,32) (6,33) (5,34) (4,33)
set Boundarypointsneighbors[5,34]:=(5,33) (6,34) (5,35) (4,34)
set Boundarypointsneighbors[5,35]:=(5,34) (6,35) (5,36) (4,35)
set Boundarypointsneighbors[5,36]:=(5,35) (6,36) (5,37) (4,36)
set Boundarypointsneighbors[5,37]:=(5,36) (6,37) (5,38) (4,37)
set Boundarypointsneighbors[5,38]:=(5,37) (6,38) (5,39) (4,38)
set Boundarypointsneighbors[5,39]:=(5,38) (6,39) (5,40) (4,39)
set Boundarypointsneighbors[5,40]:=(5,39) (6,40) (5,41) (4,40)
set Boundarypointsneighbors[5,41]:=(5,40) (6,41) (5,42) (4,41)
set Boundarypointsneighbors[5,42]:=(5,41) (6,42) (5,43) (4,42)
set Boundarypointsneighbors[5,43]:=(5,42) (6,43) (5,44) (4,43)
set Boundarypointsneighbors[5,44]:=(5,43) (6,44) (5,45) (4,44)
set Boundarypointsneighbors[5,45]:=(5,44) (6,45) (5,46) (4,45)
set Boundarypointsneighbors[5,46]:=(5,45) (6,46) (5,47) (4,46)
set Boundarypointsneighbors[5,47]:=(5,46) (6,47) (5,48) (4,47)
set Boundarypointsneighbors[5,48]:=(5,47) (6,48) (5,49) (4,48)
set Boundarypointsneighbors[5,49]:=(5,48) (6,49) (5,50) (4,49)
set Boundarypointsneighbors[5,50]:=(5,49) (6,50) (4,50)
set Boundarypointsneighbors[6,1]:=(7,1) (6,2) (5,1)
set Boundarypointsneighbors[6,2]:=(6,1) (7,2) (6,3) (5,2)
set Boundarypointsneighbors[6,3]:=(6,2) (7,3) (6,4) (5,3)
set Boundarypointsneighbors[6,4]:=(6,3) (7,4) (6,5) (5,4)
set Boundarypointsneighbors[6,5]:=(6,4) (7,5) (6,6) (5,5)
set Boundarypointsneighbors[6,6]:=(6,5) (7,6) (6,7) (5,6)
set Boundarypointsneighbors[6,7]:=(6,6) (7,7) (6,8) (5,7)
set Boundarypointsneighbors[6,8]:=(6,7) (7,8) (6,9) (5,8)
set Boundarypointsneighbors[6,9]:=(6,8) (7,9) (6,10) (5,9)
set Boundarypointsneighbors[6,10]:=(6,9) (7,10) (6,11) (5,10)
set Boundarypointsneighbors[6,11]:=(6,10) (7,11) (6,12) (5,11)
set Boundarypointsneighbors[6,12]:=(6,11) (7,12) (6,13) (5,12)
set Boundarypointsneighbors[6,13]:=(6,12) (7,13) (6,14) (5,13)
set Boundarypointsneighbors[6,14]:=(6,13) (7,14) (6,15) (5,14)
set Boundarypointsneighbors[6,15]:=(6,14) (7,15) (6,16) (5,15)
set Boundarypointsneighbors[6,16]:=(6,15) (7,16) (6,17) (5,16)
set Boundarypointsneighbors[6,17]:=(6,16) (7,17) (6,18) (5,17)
set Boundarypointsneighbors[6,18]:=(6,17) (7,18) (6,19) (5,18)
set Boundarypointsneighbors[6,19]:=(6,18) (7,19) (6,20) (5,19)
set Boundarypointsneighbors[6,20]:=(6,19) (7,20) (6,21) (5,20)
set Boundarypointsneighbors[6,21]:=(6,20) (7,21) (6,22) (5,21)
set Boundarypointsneighbors[6,22]:=(6,21) (7,22) (6,23) (5,22)
set Boundarypointsneighbors[6,23]:=(6,22) (7,23) (6,24) (5,23)
set Boundarypointsneighbors[6,24]:=(6,23) (7,24) (6,25) (5,24)
set Boundarypointsneighbors[6,25]:=(6,24) (7,25) (6,26) (5,25)
set Boundarypointsneighbors[6,26]:=(6,25) (7,26) (6,27) (5,26)
set Boundarypointsneighbors[6,27]:=(6,26) (7,27) (6,28) (5,27)
set Boundarypointsneighbors[6,28]:=(6,27) (7,28) (6,29) (5,28)
set Boundarypointsneighbors[6,29]:=(6,28) (7,29) (6,30) (5,29)
set Boundarypointsneighbors[6,30]:=(6,29) (7,30) (6,31) (5,30)
set Boundarypointsneighbors[6,31]:=(6,30) (7,31) (6,32) (5,31)
set Boundarypointsneighbors[6,32]:=(6,31) (7,32) (6,33) (5,32)
set Boundarypointsneighbors[6,33]:=(6,32) (7,33) (6,34) (5,33)
set Boundarypointsneighbors[6,34]:=(6,33) (7,34) (6,35) (5,34)
set Boundarypointsneighbors[6,35]:=(6,34) (7,35) (6,36) (5,35)
set Boundarypointsneighbors[6,36]:=(6,35) (7,36) (6,37) (5,36)
set Boundarypointsneighbors[6,37]:=(6,36) (7,37) (6,38) (5,37)
set Boundarypointsneighbors[6,38]:=(6,37) (7,38) (6,39) (5,38)
set Boundarypointsneighbors[6,39]:=(6,38) (7,39) (6,40) (5,39)
set Boundarypointsneighbors[6,40]:=(6,39) (7,40) (6,41) (5,40)
set Boundarypointsneighbors[6,41]:=(6,40) (7,41) (6,42) (5,41)
set Boundarypointsneighbors[6,42]:=(6,41) (7,42) (6,43) (5,42)
set Boundarypointsneighbors[6,43]:=(6,42) (7,43) (6,44) (5,43)
set Boundarypointsneighbors[6,44]:=(6,43) (7,44) (6,45) (5,44)
set Boundarypointsneighbors[6,45]:=(6,44) (7,45) (6,46) (5,45)
set Boundarypointsneighbors[6,46]:=(6,45) (7,46) (6,47) (5,46)
set Boundarypointsneighbors[6,47]:=(6,46) (7,47) (6,48) (5,47)
set Boundarypointsneighbors[6,48]:=(6,47) (7,48) (6,49) (5,48)
set Boundarypointsneighbors[6,49]:=(6,48) (7,49) (6,50) (5,49)
set Boundarypointsneighbors[6,50]:=(6,49) (7,50) (5,50)
set Boundarypointsneighbors[7,1]:=(8,1) (7,2) (6,1)
set Boundarypointsneighbors[7,2]:=(7,1) (8,2) (7,3) (6,2)
set Boundarypointsneighbors[7,3]:=(7,2) (8,3) (7,4) (6,3)
set Boundarypointsneighbors[7,4]:=(7,3) (8,4) (7,5) (6,4)
set Boundarypointsneighbors[7,5]:=(7,4) (8,5) (7,6) (6,5)
set Boundarypointsneighbors[7,6]:=(7,5) (8,6) (7,7) (6,6)
set Boundarypointsneighbors[7,7]:=(7,6) (8,7) (7,8) (6,7)
set Boundarypointsneighbors[7,8]:=(7,7) (8,8) (7,9) (6,8)
set Boundarypointsneighbors[7,9]:=(7,8) (8,9) (7,10) (6,9)
set Boundarypointsneighbors[7,10]:=(7,9) (8,10) (7,11) (6,10)
set Boundarypointsneighbors[7,11]:=(7,10) (8,11) (7,12) (6,11)
set Boundarypointsneighbors[7,12]:=(7,11) (8,12) (7,13) (6,12)
set Boundarypointsneighbors[7,13]:=(7,12) (8,13) (7,14) (6,13)
set Boundarypointsneighbors[7,14]:=(7,13) (8,14) (7,15) (6,14)
set Boundarypointsneighbors[7,15]:=(7,14) (8,15) (7,16) (6,15)
set Boundarypointsneighbors[7,16]:=(7,15) (8,16) (7,17) (6,16)
set Boundarypointsneighbors[7,17]:=(7,16) (8,17) (7,18) (6,17)
set Boundarypointsneighbors[7,18]:=(7,17) (8,18) (7,19) (6,18)
set Boundarypointsneighbors[7,19]:=(7,18) (8,19) (7,20) (6,19)
set Boundarypointsneighbors[7,20]:=(7,19) (8,20) (7,21) (6,20)
set Boundarypointsneighbors[7,21]:=(7,20) (8,21) (7,22) (6,21)
set Boundarypointsneighbors[7,22]:=(7,21) (8,22) (7,23) (6,22)
set Boundarypointsneighbors[7,23]:=(7,22) (8,23) (7,24) (6,23)
set Boundarypointsneighbors[7,24]:=(7,23) (8,24) (7,25) (6,24)
set Boundarypointsneighbors[7,25]:=(7,24) (8,25) (7,26) (6,25)
set Boundarypointsneighbors[7,26]:=(7,25) (8,26) (7,27) (6,26)
set Boundarypointsneighbors[7,27]:=(7,26) (8,27) (7,28) (6,27)
set Boundarypointsneighbors[7,28]:=(7,27) (8,28) (7,29) (6,28)
set Boundarypointsneighbors[7,29]:=(7,28) (8,29) (7,30) (6,29)
set Boundarypointsneighbors[7,30]:=(7,29) (8,30) (7,31) (6,30)
set Boundarypointsneighbors[7,31]:=(7,30) (8,31) (7,32) (6,31)
set Boundarypointsneighbors[7,32]:=(7,31) (8,32) (7,33) (6,32)
set Boundarypointsneighbors[7,33]:=(7,32) (8,33) (7,34) (6,33)
set Boundarypointsneighbors[7,34]:=(7,33) (8,34) (7,35) (6,34)
set Boundarypointsneighbors[7,35]:=(7,34) (8,35) (7,36) (6,35)
set Boundarypointsneighbors[7,36]:=(7,35) (8,36) (7,37) (6,36)
set Boundarypointsneighbors[7,37]:=(7,36) (8,37) (7,38) (6,37)
set Boundarypointsneighbors[7,38]:=(7,37) (8,38) (7,39) (6,38)
set Boundarypointsneighbors[7,39]:=(7,38) (8,39) (7,40) (6,39)
set Boundarypointsneighbors[7,40]:=(7,39) (8,40) (7,41) (6,40)
set Boundarypointsneighbors[7,41]:=(7,40) (8,41) (7,42) (6,41)
set Boundarypointsneighbors[7,42]:=(7,41) (8,42) (7,43) (6,42)
set Boundarypointsneighbors[7,43]:=(7,42) (8,43) (7,44) (6,43)
set Boundarypointsneighbors[7,44]:=(7,43) (8,44) (7,45) (6,44)
set Boundarypointsneighbors[7,45]:=(7,44) (8,45) (7,46) (6,45)
set Boundarypointsneighbors[7,46]:=(7,45) (8,46) (7,47) (6,46)
set Boundarypointsneighbors[7,47]:=(7,46) (8,47) (7,48) (6,47)
set Boundarypointsneighbors[7,48]:=(7,47) (8,48) (7,49) (6,48)
set Boundarypointsneighbors[7,49]:=(7,48) (8,49) (7,50) (6,49)
set Boundarypointsneighbors[7,50]:=(7,49) (8,50) (6,50)
set Boundarypointsneighbors[8,1]:=(9,1) (8,2) (7,1)
set Boundarypointsneighbors[8,2]:=(8,1) (9,2) (8,3) (7,2)
set Boundarypointsneighbors[8,3]:=(8,2) (9,3) (8,4) (7,3)
set Boundarypointsneighbors[8,4]:=(8,3) (9,4) (8,5) (7,4)
set Boundarypointsneighbors[8,5]:=(8,4) (9,5) (8,6) (7,5)
set Boundarypointsneighbors[8,6]:=(8,5) (9,6) (8,7) (7,6)
set Boundarypointsneighbors[8,7]:=(8,6) (9,7) (8,8) (7,7)
set Boundarypointsneighbors[8,8]:=(8,7) (9,8) (8,9) (7,8)
set Boundarypointsneighbors[8,9]:=(8,8) (9,9) (8,10) (7,9)
set Boundarypointsneighbors[8,10]:=(8,9) (9,10) (8,11) (7,10)
set Boundarypointsneighbors[8,11]:=(8,10) (9,11) (8,12) (7,11)
set Boundarypointsneighbors[8,12]:=(8,11) (9,12) (8,13) (7,12)
set Boundarypointsneighbors[8,13]:=(8,12) (9,13) (8,14) (7,13)
set Boundarypointsneighbors[8,14]:=(8,13) (9,14) (8,15) (7,14)
set Boundarypointsneighbors[8,15]:=(8,14) (9,15) (8,16) (7,15)
set Boundarypointsneighbors[8,16]:=(8,15) (9,16) (8,17) (7,16)
set Boundarypointsneighbors[8,17]:=(8,16) (9,17) (8,18) (7,17)
set Boundarypointsneighbors[8,18]:=(8,17) (9,18) (8,19) (7,18)
set Boundarypointsneighbors[8,19]:=(8,18) (9,19) (8,20) (7,19)
set Boundarypointsneighbors[8,20]:=(8,19) (9,20) (8,21) (7,20)
set Boundarypointsneighbors[8,21]:=(8,20) (9,21) (8,22) (7,21)
set Boundarypointsneighbors[8,22]:=(8,21) (9,22) (8,23) (7,22)
set Boundarypointsneighbors[8,23]:=(8,22) (9,23) (8,24) (7,23)
set Boundarypointsneighbors[8,24]:=(8,23) (9,24) (8,25) (7,24)
set Boundarypointsneighbors[8,25]:=(8,24) (9,25) (8,26) (7,25)
set Boundarypointsneighbors[8,26]:=(8,25) (9,26) (8,27) (7,26)
set Boundarypointsneighbors[8,27]:=(8,26) (9,27) (8,28) (7,27)
set Boundarypointsneighbors[8,28]:=(8,27) (9,28) (8,29) (7,28)
set Boundarypointsneighbors[8,29]:=(8,28) (9,29) (8,30) (7,29)
set Boundarypointsneighbors[8,30]:=(8,29) (9,30) (8,31) (7,30)
set Boundarypointsneighbors[8,31]:=(8,30) (9,31) (8,32) (7,31)
set Boundarypointsneighbors[8,32]:=(8,31) (9,32) (8,33) (7,32)
set Boundarypointsneighbors[8,33]:=(8,32) (9,33) (8,34) (7,33)
set Boundarypointsneighbors[8,34]:=(8,33) (9,34) (8,35) (7,34)
set Boundarypointsneighbors[8,35]:=(8,34) (9,35) (8,36) (7,35)
set Boundarypointsneighbors[8,36]:=(8,35) (9,36) (8,37) (7,36)
set Boundarypointsneighbors[8,37]:=(8,36) (9,37) (8,38) (7,37)
set Boundarypointsneighbors[8,38]:=(8,37) (9,38) (8,39) (7,38)
set Boundarypointsneighbors[8,39]:=(8,38) (9,39) (8,40) (7,39)
set Boundarypointsneighbors[8,40]:=(8,39) (9,40) (8,41) (7,40)
set Boundarypointsneighbors[8,41]:=(8,40) (9,41) (8,42) (7,41)
set Boundarypointsneighbors[8,42]:=(8,41) (9,42) (8,43) (7,42)
set Boundarypointsneighbors[8,43]:=(8,42) (9,43) (8,44) (7,43)
set Boundarypointsneighbors[8,44]:=(8,43) (9,44) (8,45) (7,44)
set Boundarypointsneighbors[8,45]:=(8,44) (9,45) (8,46) (7,45)
set Boundarypointsneighbors[8,46]:=(8,45) (9,46) (8,47) (7,46)
set Boundarypointsneighbors[8,47]:=(8,46) (9,47) (8,48) (7,47)
set Boundarypointsneighbors[8,48]:=(8,47) (9,48) (8,49) (7,48)
set Boundarypointsneighbors[8,49]:=(8,48) (9,49) (8,50) (7,49)
set Boundarypointsneighbors[8,50]:=(8,49) (9,50) (7,50)
set Boundarypointsneighbors[9,1]:=(10,1) (9,2) (8,1)
set Boundarypointsneighbors[9,2]:=(9,1) (10,2) (9,3) (8,2)
set Boundarypointsneighbors[9,3]:=(9,2) (10,3) (9,4) (8,3)
set Boundarypointsneighbors[9,4]:=(9,3) (10,4) (9,5) (8,4)
set Boundarypointsneighbors[9,5]:=(9,4) (10,5) (9,6) (8,5)
set Boundarypointsneighbors[9,6]:=(9,5) (10,6) (9,7) (8,6)
set Boundarypointsneighbors[9,7]:=(9,6) (10,7) (9,8) (8,7)
set Boundarypointsneighbors[9,8]:=(9,7) (10,8) (9,9) (8,8)
set Boundarypointsneighbors[9,9]:=(9,8) (10,9) (9,10) (8,9)
set Boundarypointsneighbors[9,10]:=(9,9) (10,10) (9,11) (8,10)
set Boundarypointsneighbors[9,11]:=(9,10) (10,11) (9,12) (8,11)
set Boundarypointsneighbors[9,12]:=(9,11) (10,12) (9,13) (8,12)
set Boundarypointsneighbors[9,13]:=(9,12) (10,13) (9,14) (8,13)
set Boundarypointsneighbors[9,14]:=(9,13) (10,14) (9,15) (8,14)
set Boundarypointsneighbors[9,15]:=(9,14) (10,15) (9,16) (8,15)
set Boundarypointsneighbors[9,16]:=(9,15) (10,16) (9,17) (8,16)
set Boundarypointsneighbors[9,17]:=(9,16) (10,17) (9,18) (8,17)
set Boundarypointsneighbors[9,18]:=(9,17) (10,18) (9,19) (8,18)
set Boundarypointsneighbors[9,19]:=(9,18) (10,19) (9,20) (8,19)
set Boundarypointsneighbors[9,20]:=(9,19) (10,20) (9,21) (8,20)
set Boundarypointsneighbors[9,21]:=(9,20) (10,21) (9,22) (8,21)
set Boundarypointsneighbors[9,22]:=(9,21) (10,22) (9,23) (8,22)
set Boundarypointsneighbors[9,23]:=(9,22) (10,23) (9,24) (8,23)
set Boundarypointsneighbors[9,24]:=(9,23) (10,24) (9,25) (8,24)
set Boundarypointsneighbors[9,25]:=(9,24) (10,25) (9,26) (8,25)
set Boundarypointsneighbors[9,26]:=(9,25) (10,26) (9,27) (8,26)
set Boundarypointsneighbors[9,27]:=(9,26) (10,27) (9,28) (8,27)
set Boundarypointsneighbors[9,28]:=(9,27) (10,28) (9,29) (8,28)
set Boundarypointsneighbors[9,29]:=(9,28) (10,29) (9,30) (8,29)
set Boundarypointsneighbors[9,30]:=(9,29) (10,30) (9,31) (8,30)
set Boundarypointsneighbors[9,31]:=(9,30) (10,31) (9,32) (8,31)
set Boundarypointsneighbors[9,32]:=(9,31) (10,32) (9,33) (8,32)
set Boundarypointsneighbors[9,33]:=(9,32) (10,33) (9,34) (8,33)
set Boundarypointsneighbors[9,34]:=(9,33) (10,34) (9,35) (8,34)
set Boundarypointsneighbors[9,35]:=(9,34) (10,35) (9,36) (8,35)
set Boundarypointsneighbors[9,36]:=(9,35) (10,36) (9,37) (8,36)
set Boundarypointsneighbors[9,37]:=(9,36) (10,37) (9,38) (8,37)
set Boundarypointsneighbors[9,38]:=(9,37) (10,38) (9,39) (8,38)
set Boundarypointsneighbors[9,39]:=(9,38) (10,39) (9,40) (8,39)
set Boundarypointsneighbors[9,40]:=(9,39) (10,40) (9,41) (8,40)
set Boundarypointsneighbors[9,41]:=(9,40) (10,41) (9,42) (8,41)
set Boundarypointsneighbors[9,42]:=(9,41) (10,42) (9,43) (8,42)
set Boundarypointsneighbors[9,43]:=(9,42) (10,43) (9,44) (8,43)
set Boundarypointsneighbors[9,44]:=(9,43) (10,44) (9,45) (8,44)
set Boundarypointsneighbors[9,45]:=(9,44) (10,45) (9,46) (8,45)
set Boundarypointsneighbors[9,46]:=(9,45) (10,46) (9,47) (8,46)
set Boundarypointsneighbors[9,47]:=(9,46) (10,47) (9,48) (8,47)
set Boundarypointsneighbors[9,48]:=(9,47) (10,48) (9,49) (8,48)
set Boundarypointsneighbors[9,49]:=(9,48) (10,49) (9,50) (8,49)
set Boundarypointsneighbors[9,50]:=(9,49) (10,50) (8,50)
set Boundarypointsneighbors[10,1]:=(11,1) (10,2) (9,1)
set Boundarypointsneighbors[10,2]:=(10,1) (11,2) (10,3) (9,2)
set Boundarypointsneighbors[10,3]:=(10,2) (11,3) (10,4) (9,3)
set Boundarypointsneighbors[10,4]:=(10,3) (11,4) (10,5) (9,4)
set Boundarypointsneighbors[10,5]:=(10,4) (11,5) (10,6) (9,5)
set Boundarypointsneighbors[10,6]:=(10,5) (11,6) (10,7) (9,6)
set Boundarypointsneighbors[10,7]:=(10,6) (11,7) (10,8) (9,7)
set Boundarypointsneighbors[10,8]:=(10,7) (11,8) (10,9) (9,8)
set Boundarypointsneighbors[10,9]:=(10,8) (11,9) (10,10) (9,9)
set Boundarypointsneighbors[10,10]:=(10,9) (11,10) (10,11) (9,10)
set Boundarypointsneighbors[10,11]:=(10,10) (11,11) (10,12) (9,11)
set Boundarypointsneighbors[10,12]:=(10,11) (11,12) (10,13) (9,12)
set Boundarypointsneighbors[10,13]:=(10,12) (11,13) (10,14) (9,13)
set Boundarypointsneighbors[10,14]:=(10,13) (11,14) (10,15) (9,14)
set Boundarypointsneighbors[10,15]:=(10,14) (11,15) (10,16) (9,15)
set Boundarypointsneighbors[10,16]:=(10,15) (11,16) (10,17) (9,16)
set Boundarypointsneighbors[10,17]:=(10,16) (11,17) (10,18) (9,17)
set Boundarypointsneighbors[10,18]:=(10,17) (11,18) (10,19) (9,18)
set Boundarypointsneighbors[10,19]:=(10,18) (11,19) (10,20) (9,19)
set Boundarypointsneighbors[10,20]:=(10,19) (11,20) (10,21) (9,20)
set Boundarypointsneighbors[10,21]:=(10,20) (11,21) (10,22) (9,21)
set Boundarypointsneighbors[10,22]:=(10,21) (11,22) (10,23) (9,22)
set Boundarypointsneighbors[10,23]:=(10,22) (11,23) (10,24) (9,23)
set Boundarypointsneighbors[10,24]:=(10,23) (11,24) (10,25) (9,24)
set Boundarypointsneighbors[10,25]:=(10,24) (11,25) (10,26) (9,25)
set Boundarypointsneighbors[10,26]:=(10,25) (11,26) (10,27) (9,26)
set Boundarypointsneighbors[10,27]:=(10,26) (11,27) (10,28) (9,27)
set Boundarypointsneighbors[10,28]:=(10,27) (11,28) (10,29) (9,28)
set Boundarypointsneighbors[10,29]:=(10,28) (11,29) (10,30) (9,29)
set Boundarypointsneighbors[10,30]:=(10,29) (11,30) (10,31) (9,30)
set Boundarypointsneighbors[10,31]:=(10,30) (11,31) (10,32) (9,31)
set Boundarypointsneighbors[10,32]:=(10,31) (11,32) (10,33) (9,32)
set Boundarypointsneighbors[10,33]:=(10,32) (11,33) (10,34) (9,33)
set Boundarypointsneighbors[10,34]:=(10,33) (11,34) (10,35) (9,34)
set Boundarypointsneighbors[10,35]:=(10,34) (11,35) (10,36) (9,35)
set Boundarypointsneighbors[10,36]:=(10,35) (11,36) (10,37) (9,36)
set Boundarypointsneighbors[10,37]:=(10,36) (11,37) (10,38) (9,37)
set Boundarypointsneighbors[10,38]:=(10,37) (11,38) (10,39) (9,38)
set Boundarypointsneighbors[10,39]:=(10,38) (11,39) (10,40) (9,39)
set Boundarypointsneighbors[10,40]:=(10,39) (11,40) (10,41) (9,40)
set Boundarypointsneighbors[10,41]:=(10,40) (11,41) (10,42) (9,41)
set Boundarypointsneighbors[10,42]:=(10,41) (11,42) (10,43) (9,42)
set Boundarypointsneighbors[10,43]:=(10,42) (11,43) (10,44) (9,43)
set Boundarypointsneighbors[10,44]:=(10,43) (11,44) (10,45) (9,44)
set Boundarypointsneighbors[10,45]:=(10,44) (11,45) (10,46) (9,45)
set Boundarypointsneighbors[10,46]:=(10,45) (11,46) (10,47) (9,46)
set Boundarypointsneighbors[10,47]:=(10,46) (11,47) (10,48) (9,47)
set Boundarypointsneighbors[10,48]:=(10,47) (11,48) (10,49) (9,48)
set Boundarypointsneighbors[10,49]:=(10,48) (11,49) (10,50) (9,49)
set Boundarypointsneighbors[10,50]:=(10,49) (11,50) (9,50)
set Boundarypointsneighbors[11,1]:=(12,1) (11,2) (10,1)
set Boundarypointsneighbors[11,2]:=(11,1) (12,2) (11,3) (10,2)
set Boundarypointsneighbors[11,3]:=(11,2) (12,3) (11,4) (10,3)
set Boundarypointsneighbors[11,4]:=(11,3) (12,4) (11,5) (10,4)
set Boundarypointsneighbors[11,5]:=(11,4) (12,5) (11,6) (10,5)
set Boundarypointsneighbors[11,6]:=(11,5) (12,6) (11,7) (10,6)
set Boundarypointsneighbors[11,7]:=(11,6) (12,7) (11,8) (10,7)
set Boundarypointsneighbors[11,8]:=(11,7) (12,8) (11,9) (10,8)
set Boundarypointsneighbors[11,9]:=(11,8) (12,9) (11,10) (10,9)
set Boundarypointsneighbors[11,10]:=(11,9) (12,10) (11,11) (10,10)
set Boundarypointsneighbors[11,11]:=(11,10) (12,11) (11,12) (10,11)
set Boundarypointsneighbors[11,12]:=(11,11) (12,12) (11,13) (10,12)
set Boundarypointsneighbors[11,13]:=(11,12) (12,13) (11,14) (10,13)
set Boundarypointsneighbors[11,14]:=(11,13) (12,14) (11,15) (10,14)
set Boundarypointsneighbors[11,15]:=(11,14) (12,15) (11,16) (10,15)
set Boundarypointsneighbors[11,16]:=(11,15) (12,16) (11,17) (10,16)
set Boundarypointsneighbors[11,17]:=(11,16) (12,17) (11,18) (10,17)
set Boundarypointsneighbors[11,18]:=(11,17) (12,18) (11,19) (10,18)
set Boundarypointsneighbors[11,19]:=(11,18) (12,19) (11,20) (10,19)
set Boundarypointsneighbors[11,20]:=(11,19) (12,20) (11,21) (10,20)
set Boundarypointsneighbors[11,21]:=(11,20) (12,21) (11,22) (10,21)
set Boundarypointsneighbors[11,22]:=(11,21) (12,22) (11,23) (10,22)
set Boundarypointsneighbors[11,23]:=(11,22) (12,23) (11,24) (10,23)
set Boundarypointsneighbors[11,24]:=(11,23) (12,24) (11,25) (10,24)
set Boundarypointsneighbors[11,25]:=(11,24) (12,25) (11,26) (10,25)
set Boundarypointsneighbors[11,26]:=(11,25) (12,26) (11,27) (10,26)
set Boundarypointsneighbors[11,27]:=(11,26) (12,27) (11,28) (10,27)
set Boundarypointsneighbors[11,28]:=(11,27) (12,28) (11,29) (10,28)
set Boundarypointsneighbors[11,29]:=(11,28) (12,29) (11,30) (10,29)
set Boundarypointsneighbors[11,30]:=(11,29) (12,30) (11,31) (10,30)
set Boundarypointsneighbors[11,31]:=(11,30) (12,31) (11,32) (10,31)
set Boundarypointsneighbors[11,32]:=(11,31) (12,32) (11,33) (10,32)
set Boundarypointsneighbors[11,33]:=(11,32) (12,33) (11,34) (10,33)
set Boundarypointsneighbors[11,34]:=(11,33) (12,34) (11,35) (10,34)
set Boundarypointsneighbors[11,35]:=(11,34) (12,35) (11,36) (10,35)
set Boundarypointsneighbors[11,36]:=(11,35) (12,36) (11,37) (10,36)
set Boundarypointsneighbors[11,37]:=(11,36) (12,37) (11,38) (10,37)
set Boundarypointsneighbors[11,38]:=(11,37) (12,38) (11,39) (10,38)
set Boundarypointsneighbors[11,39]:=(11,38) (12,39) (11,40) (10,39)
set Boundarypointsneighbors[11,40]:=(11,39) (12,40) (11,41) (10,40)
set Boundarypointsneighbors[11,41]:=(11,40) (12,41) (11,42) (10,41)
set Boundarypointsneighbors[11,42]:=(11,41) (12,42) (11,43) (10,42)
set Boundarypointsneighbors[11,43]:=(11,42) (12,43) (11,44) (10,43)
set Boundarypointsneighbors[11,44]:=(11,43) (12,44) (11,45) (10,44)
set Boundarypointsneighbors[11,45]:=(11,44) (12,45) (11,46) (10,45)
set Boundarypointsneighbors[11,46]:=(11,45) (12,46) (11,47) (10,46)
set Boundarypointsneighbors[11,47]:=(11,46) (12,47) (11,48) (10,47)
set Boundarypointsneighbors[11,48]:=(11,47) (12,48) (11,49) (10,48)
set Boundarypointsneighbors[11,49]:=(11,48) (12,49) (11,50) (10,49)
set Boundarypointsneighbors[11,50]:=(11,49) (12,50) (10,50)
set Boundarypointsneighbors[12,1]:=(13,1) (12,2) (11,1)
set Boundarypointsneighbors[12,2]:=(12,1) (13,2) (12,3) (11,2)
set Boundarypointsneighbors[12,3]:=(12,2) (13,3) (12,4) (11,3)
set Boundarypointsneighbors[12,4]:=(12,3) (13,4) (12,5) (11,4)
set Boundarypointsneighbors[12,5]:=(12,4) (13,5) (12,6) (11,5)
set Boundarypointsneighbors[12,6]:=(12,5) (13,6) (12,7) (11,6)
set Boundarypointsneighbors[12,7]:=(12,6) (13,7) (12,8) (11,7)
set Boundarypointsneighbors[12,8]:=(12,7) (13,8) (12,9) (11,8)
set Boundarypointsneighbors[12,9]:=(12,8) (13,9) (12,10) (11,9)
set Boundarypointsneighbors[12,10]:=(12,9) (13,10) (12,11) (11,10)
set Boundarypointsneighbors[12,11]:=(12,10) (13,11) (12,12) (11,11)
set Boundarypointsneighbors[12,12]:=(12,11) (13,12) (12,13) (11,12)
set Boundarypointsneighbors[12,13]:=(12,12) (13,13) (12,14) (11,13)
set Boundarypointsneighbors[12,14]:=(12,13) (13,14) (12,15) (11,14)
set Boundarypointsneighbors[12,15]:=(12,14) (13,15) (12,16) (11,15)
set Boundarypointsneighbors[12,16]:=(12,15) (13,16) (12,17) (11,16)
set Boundarypointsneighbors[12,17]:=(12,16) (13,17) (12,18) (11,17)
set Boundarypointsneighbors[12,18]:=(12,17) (13,18) (12,19) (11,18)
set Boundarypointsneighbors[12,19]:=(12,18) (13,19) (12,20) (11,19)
set Boundarypointsneighbors[12,20]:=(12,19) (13,20) (12,21) (11,20)
set Boundarypointsneighbors[12,21]:=(12,20) (13,21) (12,22) (11,21)
set Boundarypointsneighbors[12,22]:=(12,21) (13,22) (12,23) (11,22)
set Boundarypointsneighbors[12,23]:=(12,22) (13,23) (12,24) (11,23)
set Boundarypointsneighbors[12,24]:=(12,23) (13,24) (12,25) (11,24)
set Boundarypointsneighbors[12,25]:=(12,24) (13,25) (12,26) (11,25)
set Boundarypointsneighbors[12,26]:=(12,25) (13,26) (12,27) (11,26)
set Boundarypointsneighbors[12,27]:=(12,26) (13,27) (12,28) (11,27)
set Boundarypointsneighbors[12,28]:=(12,27) (13,28) (12,29) (11,28)
set Boundarypointsneighbors[12,29]:=(12,28) (13,29) (12,30) (11,29)
set Boundarypointsneighbors[12,30]:=(12,29) (13,30) (12,31) (11,30)
set Boundarypointsneighbors[12,31]:=(12,30) (13,31) (12,32) (11,31)
set Boundarypointsneighbors[12,32]:=(12,31) (13,32) (12,33) (11,32)
set Boundarypointsneighbors[12,33]:=(12,32) (13,33) (12,34) (11,33)
set Boundarypointsneighbors[12,34]:=(12,33) (13,34) (12,35) (11,34)
set Boundarypointsneighbors[12,35]:=(12,34) (13,35) (12,36) (11,35)
set Boundarypointsneighbors[12,36]:=(12,35) (13,36) (12,37) (11,36)
set Boundarypointsneighbors[12,37]:=(12,36) (13,37) (12,38) (11,37)
set Boundarypointsneighbors[12,38]:=(12,37) (13,38) (12,39) (11,38)
set Boundarypointsneighbors[12,39]:=(12,38) (13,39) (12,40) (11,39)
set Boundarypointsneighbors[12,40]:=(12,39) (13,40) (12,41) (11,40)
set Boundarypointsneighbors[12,41]:=(12,40) (13,41) (12,42) (11,41)
set Boundarypointsneighbors[12,42]:=(12,41) (13,42) (12,43) (11,42)
set Boundarypointsneighbors[12,43]:=(12,42) (13,43) (12,44) (11,43)
set Boundarypointsneighbors[12,44]:=(12,43) (13,44) (12,45) (11,44)
set Boundarypointsneighbors[12,45]:=(12,44) (13,45) (12,46) (11,45)
set Boundarypointsneighbors[12,46]:=(12,45) (13,46) (12,47) (11,46)
set Boundarypointsneighbors[12,47]:=(12,46) (13,47) (12,48) (11,47)
set Boundarypointsneighbors[12,48]:=(12,47) (13,48) (12,49) (11,48)
set Boundarypointsneighbors[12,49]:=(12,48) (13,49) (12,50) (11,49)
set Boundarypointsneighbors[12,50]:=(12,49) (13,50) (11,50)
set Boundarypointsneighbors[13,1]:=(14,1) (13,2) (12,1)
set Boundarypointsneighbors[13,2]:=(13,1) (14,2) (13,3) (12,2)
set Boundarypointsneighbors[13,3]:=(13,2) (14,3) (13,4) (12,3)
set Boundarypointsneighbors[13,4]:=(13,3) (14,4) (13,5) (12,4)
set Boundarypointsneighbors[13,5]:=(13,4) (14,5) (13,6) (12,5)
set Boundarypointsneighbors[13,6]:=(13,5) (14,6) (13,7) (12,6)
set Boundarypointsneighbors[13,7]:=(13,6) (14,7) (13,8) (12,7)
set Boundarypointsneighbors[13,8]:=(13,7) (14,8) (13,9) (12,8)
set Boundarypointsneighbors[13,9]:=(13,8) (13,10) (12,9)
set Boundarypointsneighbors[13,10]:=(13,9) (13,11) (12,10)
set Boundarypointsneighbors[13,11]:=(13,10) (13,12) (12,11)
set Boundarypointsneighbors[13,12]:=(13,11) (13,13) (12,12)
set Boundarypointsneighbors[13,13]:=(13,12) (13,14) (12,13)
set Boundarypointsneighbors[13,14]:=(13,13) (13,15) (12,14)
set Boundarypointsneighbors[13,15]:=(13,14) (13,16) (12,15)
set Boundarypointsneighbors[13,16]:=(13,15) (13,17) (12,16)
set Boundarypointsneighbors[13,17]:=(13,16) (13,18) (12,17)
set Boundarypointsneighbors[13,18]:=(13,17) (13,19) (12,18)
set Boundarypointsneighbors[13,19]:=(13,18) (13,20) (12,19)
set Boundarypointsneighbors[13,20]:=(13,19) (13,21) (12,20)
set Boundarypointsneighbors[13,21]:=(13,20) (13,22) (12,21)
set Boundarypointsneighbors[13,22]:=(13,21) (13,23) (12,22)
set Boundarypointsneighbors[13,23]:=(13,22) (13,24) (12,23)
set Boundarypointsneighbors[13,24]:=(13,23) (14,24) (13,25) (12,24)
set Boundarypointsneighbors[13,25]:=(13,24) (14,25) (13,26) (12,25)
set Boundarypointsneighbors[13,26]:=(13,25) (14,26) (13,27) (12,26)
set Boundarypointsneighbors[13,27]:=(13,26) (14,27) (13,28) (12,27)
set Boundarypointsneighbors[13,28]:=(13,27) (13,29) (12,28)
set Boundarypointsneighbors[13,29]:=(13,28) (13,30) (12,29)
set Boundarypointsneighbors[13,30]:=(13,29) (13,31) (12,30)
set Boundarypointsneighbors[13,31]:=(13,30) (13,32) (12,31)
set Boundarypointsneighbors[13,32]:=(13,31) (13,33) (12,32)
set Boundarypointsneighbors[13,33]:=(13,32) (13,34) (12,33)
set Boundarypointsneighbors[13,34]:=(13,33) (13,35) (12,34)
set Boundarypointsneighbors[13,35]:=(13,34) (13,36) (12,35)
set Boundarypointsneighbors[13,36]:=(13,35) (13,37) (12,36)
set Boundarypointsneighbors[13,37]:=(13,36) (13,38) (12,37)
set Boundarypointsneighbors[13,38]:=(13,37) (13,39) (12,38)
set Boundarypointsneighbors[13,39]:=(13,38) (13,40) (12,39)
set Boundarypointsneighbors[13,40]:=(13,39) (13,41) (12,40)
set Boundarypointsneighbors[13,41]:=(13,40) (13,42) (12,41)
set Boundarypointsneighbors[13,42]:=(13,41) (13,43) (12,42)
set Boundarypointsneighbors[13,43]:=(13,42) (14,43) (13,44) (12,43)
set Boundarypointsneighbors[13,44]:=(13,43) (14,44) (13,45) (12,44)
set Boundarypointsneighbors[13,45]:=(13,44) (14,45) (13,46) (12,45)
set Boundarypointsneighbors[13,46]:=(13,45) (14,46) (13,47) (12,46)
set Boundarypointsneighbors[13,47]:=(13,46) (14,47) (13,48) (12,47)
set Boundarypointsneighbors[13,48]:=(13,47) (14,48) (13,49) (12,48)
set Boundarypointsneighbors[13,49]:=(13,48) (14,49) (13,50) (12,49)
set Boundarypointsneighbors[13,50]:=(13,49) (14,50) (12,50)
set Boundarypointsneighbors[14,1]:=(15,1) (14,2) (13,1)
set Boundarypointsneighbors[14,2]:=(14,1) (15,2) (14,3) (13,2)
set Boundarypointsneighbors[14,3]:=(14,2) (15,3) (14,4) (13,3)
set Boundarypointsneighbors[14,4]:=(14,3) (15,4) (14,5) (13,4)
set Boundarypointsneighbors[14,5]:=(14,4) (15,5) (14,6) (13,5)
set Boundarypointsneighbors[14,6]:=(14,5) (15,6) (14,7) (13,6)
set Boundarypointsneighbors[14,7]:=(14,6) (15,7) (14,8) (13,7)
set Boundarypointsneighbors[14,8]:=(14,7) (15,8) (13,8)
set Boundarypointsneighbors[14,24]:= (15,24) (14,25) (13,24)
set Boundarypointsneighbors[14,25]:=(14,24) (15,25) (14,26) (13,25)
set Boundarypointsneighbors[14,26]:=(14,25) (15,26) (14,27) (13,26)
set Boundarypointsneighbors[14,27]:=(14,26) (15,27) (13,27)
set Boundarypointsneighbors[14,43]:=(15,43) (14,44) (13,43)
set Boundarypointsneighbors[14,44]:=(14,43) (15,44) (14,45) (13,44)
set Boundarypointsneighbors[14,45]:=(14,44) (15,45) (14,46) (13,45)
set Boundarypointsneighbors[14,46]:=(14,45) (15,46) (14,47) (13,46)
set Boundarypointsneighbors[14,47]:=(14,46) (15,47) (14,48) (13,47)
set Boundarypointsneighbors[14,48]:=(14,47) (15,48) (14,49) (13,48)
set Boundarypointsneighbors[14,49]:=(14,48) (15,49) (14,50) (13,49)
set Boundarypointsneighbors[14,50]:=(14,49) (15,50) (13,50)
set Boundarypointsneighbors[15,1]:=(16,1) (15,2) (14,1)
set Boundarypointsneighbors[15,2]:=(15,1) (16,2) (15,3) (14,2)
set Boundarypointsneighbors[15,3]:=(15,2) (16,3) (15,4) (14,3)
set Boundarypointsneighbors[15,4]:=(15,3) (16,4) (15,5) (14,4)
set Boundarypointsneighbors[15,5]:=(15,4) (16,5) (15,6) (14,5)
set Boundarypointsneighbors[15,6]:=(15,5) (16,6) (15,7) (14,6)
set Boundarypointsneighbors[15,7]:=(15,6) (16,7) (15,8) (14,7)
set Boundarypointsneighbors[15,8]:=(15,7) (16,8) (14,8)
set Boundarypointsneighbors[15,24]:= (16,24) (15,25) (14,24)
set Boundarypointsneighbors[15,25]:=(15,24) (16,25) (15,26) (14,25)
set Boundarypointsneighbors[15,26]:=(15,25) (16,26) (15,27) (14,26)
set Boundarypointsneighbors[15,27]:=(15,26) (16,27) (14,27)
set Boundarypointsneighbors[15,43]:=(16,43) (15,44) (14,43)
set Boundarypointsneighbors[15,44]:=(15,43) (16,44) (15,45) (14,44)
set Boundarypointsneighbors[15,45]:=(15,44) (16,45) (15,46) (14,45)
set Boundarypointsneighbors[15,46]:=(15,45) (16,46) (15,47) (14,46)
set Boundarypointsneighbors[15,47]:=(15,46) (16,47) (15,48) (14,47)
set Boundarypointsneighbors[15,48]:=(15,47) (16,48) (15,49) (14,48)
set Boundarypointsneighbors[15,49]:=(15,48) (16,49) (15,50) (14,49)
set Boundarypointsneighbors[15,50]:=(15,49) (16,50) (14,50)
set Boundarypointsneighbors[16,1]:=(17,1) (16,2) (15,1)
set Boundarypointsneighbors[16,2]:=(16,1) (17,2) (16,3) (15,2)
set Boundarypointsneighbors[16,3]:=(16,2) (17,3) (16,4) (15,3)
set Boundarypointsneighbors[16,4]:=(16,3) (17,4) (16,5) (15,4)
set Boundarypointsneighbors[16,5]:=(16,4) (17,5) (16,6) (15,5)
set Boundarypointsneighbors[16,6]:=(16,5) (17,6) (16,7) (15,6)
set Boundarypointsneighbors[16,7]:=(16,6) (17,7) (16,8) (15,7)
set Boundarypointsneighbors[16,8]:=(16,7) (17,8) (15,8)
set Boundarypointsneighbors[16,24]:=(17,24) (16,25) (15,24)
set Boundarypointsneighbors[16,25]:=(16,24) (17,25) (16,26) (15,25)
set Boundarypointsneighbors[16,26]:=(16,25) (17,26) (16,27) (15,26)
set Boundarypointsneighbors[16,27]:=(16,26) (17,27) (15,27)
set Boundarypointsneighbors[16,43]:= (17,43) (16,44) (15,43)
set Boundarypointsneighbors[16,44]:=(16,43) (17,44) (16,45) (15,44)
set Boundarypointsneighbors[16,45]:=(16,44) (17,45) (16,46) (15,45)
set Boundarypointsneighbors[16,46]:=(16,45) (17,46) (16,47) (15,46)
set Boundarypointsneighbors[16,47]:=(16,46) (17,47) (16,48) (15,47)
set Boundarypointsneighbors[16,48]:=(16,47) (17,48) (16,49) (15,48)
set Boundarypointsneighbors[16,49]:=(16,48) (17,49) (16,50) (15,49)
set Boundarypointsneighbors[16,50]:=(16,49) (17,50) (15,50)
set Boundarypointsneighbors[17,1]:=(18,1) (17,2) (16,1)
set Boundarypointsneighbors[17,2]:=(17,1) (18,2) (17,3) (16,2)
set Boundarypointsneighbors[17,3]:=(17,2) (18,3) (17,4) (16,3)
set Boundarypointsneighbors[17,4]:=(17,3) (18,4) (17,5) (16,4)
set Boundarypointsneighbors[17,5]:=(17,4) (18,5) (17,6) (16,5)
set Boundarypointsneighbors[17,6]:=(17,5) (18,6) (17,7) (16,6)
set Boundarypointsneighbors[17,7]:=(17,6) (18,7) (17,8) (16,7)
set Boundarypointsneighbors[17,8]:=(17,7) (18,8) (16,8)
set Boundarypointsneighbors[17,24]:=(18,24) (17,25) (16,24)
set Boundarypointsneighbors[17,25]:=(17,24) (18,25) (17,26) (16,25)
set Boundarypointsneighbors[17,26]:=(17,25) (18,26) (17,27) (16,26)
set Boundarypointsneighbors[17,27]:=(17,26) (18,27) (16,27)
set Boundarypointsneighbors[17,43]:=(18,43) (17,44) (16,43)
set Boundarypointsneighbors[17,44]:=(17,43) (18,44) (17,45) (16,44)
set Boundarypointsneighbors[17,45]:=(17,44) (18,45) (17,46) (16,45)
set Boundarypointsneighbors[17,46]:=(17,45) (18,46) (17,47) (16,46)
set Boundarypointsneighbors[17,47]:=(17,46) (18,47) (17,48) (16,47)
set Boundarypointsneighbors[17,48]:=(17,47) (18,48) (17,49) (16,48)
set Boundarypointsneighbors[17,49]:=(17,48) (18,49) (17,50) (16,49)
set Boundarypointsneighbors[17,50]:=(17,49) (18,50) (16,50)
set Boundarypointsneighbors[18,1]:=(19,1) (18,2) (17,1)
set Boundarypointsneighbors[18,2]:=(18,1) (19,2) (18,3) (17,2)
set Boundarypointsneighbors[18,3]:=(18,2) (19,3) (18,4) (17,3)
set Boundarypointsneighbors[18,4]:=(18,3) (19,4) (18,5) (17,4)
set Boundarypointsneighbors[18,5]:=(18,4) (19,5) (18,6) (17,5)
set Boundarypointsneighbors[18,6]:=(18,5) (19,6) (18,7) (17,6)
set Boundarypointsneighbors[18,7]:=(18,6) (19,7) (18,8) (17,7)
set Boundarypointsneighbors[18,8]:=(18,7) (19,8) (17,8)
set Boundarypointsneighbors[18,24]:=(19,24) (18,25) (17,24)
set Boundarypointsneighbors[18,25]:=(18,24) (19,25) (18,26) (17,25)
set Boundarypointsneighbors[18,26]:=(18,25) (19,26) (18,27) (17,26)
set Boundarypointsneighbors[18,27]:=(18,26) (19,27) (17,27)
set Boundarypointsneighbors[18,43]:=(19,43) (18,44) (17,43)
set Boundarypointsneighbors[18,44]:=(18,43) (19,44) (18,45) (17,44)
set Boundarypointsneighbors[18,45]:=(18,44) (19,45) (18,46) (17,45)
set Boundarypointsneighbors[18,46]:=(18,45) (19,46) (18,47) (17,46)
set Boundarypointsneighbors[18,47]:=(18,46) (19,47) (18,48) (17,47)
set Boundarypointsneighbors[18,48]:=(18,47) (19,48) (18,49) (17,48)
set Boundarypointsneighbors[18,49]:=(18,48) (19,49) (18,50) (17,49)
set Boundarypointsneighbors[18,50]:=(18,49) (19,50) (17,50)
set Boundarypointsneighbors[19,1]:=(20,1) (19,2) (18,1)
set Boundarypointsneighbors[19,2]:=(19,1) (20,2) (19,3) (18,2)
set Boundarypointsneighbors[19,3]:=(19,2) (20,3) (19,4) (18,3)
set Boundarypointsneighbors[19,4]:=(19,3) (20,4) (19,5) (18,4)
set Boundarypointsneighbors[19,5]:=(19,4) (20,5) (19,6) (18,5)
set Boundarypointsneighbors[19,6]:=(19,5) (20,6) (19,7) (18,6)
set Boundarypointsneighbors[19,7]:=(19,6) (20,7) (19,8) (18,7)
set Boundarypointsneighbors[19,8]:=(19,7) (20,8) (18,8)
set Boundarypointsneighbors[19,24]:=(20,24) (19,25) (18,24)
set Boundarypointsneighbors[19,25]:=(19,24) (20,25) (19,26) (18,25)
set Boundarypointsneighbors[19,26]:=(19,25) (20,26) (19,27) (18,26)
set Boundarypointsneighbors[19,27]:=(19,26) (20,27) (18,27)
set Boundarypointsneighbors[19,43]:=(20,43) (19,44) (18,43)
set Boundarypointsneighbors[19,44]:=(19,43) (20,44) (19,45) (18,44)
set Boundarypointsneighbors[19,45]:=(19,44) (20,45) (19,46) (18,45)
set Boundarypointsneighbors[19,46]:=(19,45) (20,46) (19,47) (18,46)
set Boundarypointsneighbors[19,47]:=(19,46) (20,47) (19,48) (18,47)
set Boundarypointsneighbors[19,48]:=(19,47) (20,48) (19,49) (18,48)
set Boundarypointsneighbors[19,49]:=(19,48) (20,49) (19,50) (18,49)
set Boundarypointsneighbors[19,50]:=(19,49) (20,50) (18,50)
set Boundarypointsneighbors[20,1]:=(21,1) (20,2) (19,1)
set Boundarypointsneighbors[20,2]:=(20,1) (21,2) (20,3) (19,2)
set Boundarypointsneighbors[20,3]:=(20,2) (21,3) (20,4) (19,3)
set Boundarypointsneighbors[20,4]:=(20,3) (21,4) (20,5) (19,4)
set Boundarypointsneighbors[20,5]:=(20,4) (21,5) (20,6) (19,5)
set Boundarypointsneighbors[20,6]:=(20,5) (21,6) (20,7) (19,6)
set Boundarypointsneighbors[20,7]:=(20,6) (21,7) (20,8) (19,7)
set Boundarypointsneighbors[20,8]:=(20,7) (21,8) (19,8)
set Boundarypointsneighbors[20,24]:=(21,24) (20,25) (19,24)
set Boundarypointsneighbors[20,25]:=(20,24) (21,25) (20,26) (19,25)
set Boundarypointsneighbors[20,26]:=(20,25) (21,26) (20,27) (19,26)
set Boundarypointsneighbors[20,27]:=(20,26) (21,27) (19,27)
set Boundarypointsneighbors[20,43]:=(21,43) (20,44) (19,43)
set Boundarypointsneighbors[20,44]:=(20,43) (21,44) (20,45) (19,44)
set Boundarypointsneighbors[20,45]:=(20,44) (21,45) (20,46) (19,45)
set Boundarypointsneighbors[20,46]:=(20,45) (21,46) (20,47) (19,46)
set Boundarypointsneighbors[20,47]:=(20,46) (21,47) (20,48) (19,47)
set Boundarypointsneighbors[20,48]:=(20,47) (21,48) (20,49) (19,48)
set Boundarypointsneighbors[20,49]:=(20,48) (21,49) (20,50) (19,49)
set Boundarypointsneighbors[20,50]:=(20,49) (21,50) (19,50)
set Boundarypointsneighbors[21,1]:=(22,1) (21,2) (20,1)
set Boundarypointsneighbors[21,2]:=(21,1) (22,2) (21,3) (20,2)
set Boundarypointsneighbors[21,3]:=(21,2) (22,3) (21,4) (20,3)
set Boundarypointsneighbors[21,4]:=(21,3) (22,4) (21,5) (20,4)
set Boundarypointsneighbors[21,5]:=(21,4) (22,5) (21,6) (20,5)
set Boundarypointsneighbors[21,6]:=(21,5) (22,6) (21,7) (20,6)
set Boundarypointsneighbors[21,7]:=(21,6) (22,7) (21,8) (20,7)
set Boundarypointsneighbors[21,8]:=(21,7) (22,8) (20,8)
set Boundarypointsneighbors[21,24]:=(22,24) (21,25) (20,24)
set Boundarypointsneighbors[21,25]:=(21,24) (22,25) (21,26) (20,25)
set Boundarypointsneighbors[21,26]:=(21,25) (22,26) (21,27) (20,26)
set Boundarypointsneighbors[21,27]:=(21,26) (22,27) (20,27)
set Boundarypointsneighbors[21,43]:=(22,43) (21,44) (20,43)
set Boundarypointsneighbors[21,44]:=(21,43) (22,44) (21,45) (20,44)
set Boundarypointsneighbors[21,45]:=(21,44) (22,45) (21,46) (20,45)
set Boundarypointsneighbors[21,46]:=(21,45) (22,46) (21,47) (20,46)
set Boundarypointsneighbors[21,47]:=(21,46) (22,47) (21,48) (20,47)
set Boundarypointsneighbors[21,48]:=(21,47) (22,48) (21,49) (20,48)
set Boundarypointsneighbors[21,49]:=(21,48) (22,49) (21,50) (20,49)
set Boundarypointsneighbors[21,50]:=(21,49) (22,50) (20,50)
set Boundarypointsneighbors[22,1]:=(23,1) (22,2) (21,1)
set Boundarypointsneighbors[22,2]:=(22,1) (23,2) (22,3) (21,2)
set Boundarypointsneighbors[22,3]:=(22,2) (23,3) (22,4) (21,3)
set Boundarypointsneighbors[22,4]:=(22,3) (23,4) (22,5) (21,4)
set Boundarypointsneighbors[22,5]:=(22,4) (23,5) (22,6) (21,5)
set Boundarypointsneighbors[22,6]:=(22,5) (23,6) (22,7) (21,6)
set Boundarypointsneighbors[22,7]:=(22,6) (23,7) (22,8) (21,7)
set Boundarypointsneighbors[22,8]:=(22,7) (23,8) (21,8)
set Boundarypointsneighbors[22,24]:=(23,24) (22,25) (21,24)
set Boundarypointsneighbors[22,25]:=(22,24) (23,25) (22,26) (21,25)
set Boundarypointsneighbors[22,26]:=(22,25) (23,26) (22,27) (21,26)
set Boundarypointsneighbors[22,27]:=(22,26) (23,27) (21,27)
set Boundarypointsneighbors[22,43]:= (23,43) (22,44) (21,43)
set Boundarypointsneighbors[22,44]:=(22,43) (23,44) (22,45) (21,44)
set Boundarypointsneighbors[22,45]:=(22,44) (23,45) (22,46) (21,45)
set Boundarypointsneighbors[22,46]:=(22,45) (23,46) (22,47) (21,46)
set Boundarypointsneighbors[22,47]:=(22,46) (23,47) (22,48) (21,47)
set Boundarypointsneighbors[22,48]:=(22,47) (23,48) (22,49) (21,48)
set Boundarypointsneighbors[22,49]:=(22,48) (23,49) (22,50) (21,49)
set Boundarypointsneighbors[22,50]:=(22,49) (23,50) (21,50)
set Boundarypointsneighbors[23,1]:=(24,1) (23,2) (22,1)
set Boundarypointsneighbors[23,2]:=(23,1) (24,2) (23,3) (22,2)
set Boundarypointsneighbors[23,3]:=(23,2) (24,3) (23,4) (22,3)
set Boundarypointsneighbors[23,4]:=(23,3) (24,4) (23,5) (22,4)
set Boundarypointsneighbors[23,5]:=(23,4) (24,5) (23,6) (22,5)
set Boundarypointsneighbors[23,6]:=(23,5) (24,6) (23,7) (22,6)
set Boundarypointsneighbors[23,7]:=(23,6) (24,7) (23,8) (22,7)
set Boundarypointsneighbors[23,8]:=(23,7) (24,8) (22,8)
set Boundarypointsneighbors[23,24]:=(24,24) (23,25) (22,24)
set Boundarypointsneighbors[23,25]:=(23,24) (24,25) (23,26) (22,25)
set Boundarypointsneighbors[23,26]:=(23,25) (24,26) (23,27) (22,26)
set Boundarypointsneighbors[23,27]:=(23,26) (24,27) (22,27)
set Boundarypointsneighbors[23,43]:=(24,43) (23,44) (22,43)
set Boundarypointsneighbors[23,44]:=(23,43) (24,44) (23,45) (22,44)
set Boundarypointsneighbors[23,45]:=(23,44) (24,45) (23,46) (22,45)
set Boundarypointsneighbors[23,46]:=(23,45) (24,46) (23,47) (22,46)
set Boundarypointsneighbors[23,47]:=(23,46) (24,47) (23,48) (22,47)
set Boundarypointsneighbors[23,48]:=(23,47) (24,48) (23,49) (22,48)
set Boundarypointsneighbors[23,49]:=(23,48) (24,49) (23,50) (22,49)
set Boundarypointsneighbors[23,50]:=(23,49) (24,50) (22,50)
set Boundarypointsneighbors[24,1]:=(25,1) (24,2) (23,1)
set Boundarypointsneighbors[24,2]:=(24,1) (25,2) (24,3) (23,2)
set Boundarypointsneighbors[24,3]:=(24,2) (25,3) (24,4) (23,3)
set Boundarypointsneighbors[24,4]:=(24,3) (25,4) (24,5) (23,4)
set Boundarypointsneighbors[24,5]:=(24,4) (25,5) (24,6) (23,5)
set Boundarypointsneighbors[24,6]:=(24,5) (25,6) (24,7) (23,6)
set Boundarypointsneighbors[24,7]:=(24,6) (25,7) (24,8) (23,7)
set Boundarypointsneighbors[24,8]:=(24,7) (25,8) (23,8)
set Boundarypointsneighbors[24,24]:=(25,24) (24,25) (23,24)
set Boundarypointsneighbors[24,25]:=(24,24) (25,25) (24,26) (23,25)
set Boundarypointsneighbors[24,26]:=(24,25) (25,26) (24,27) (23,26)
set Boundarypointsneighbors[24,27]:=(24,26) (25,27) (23,27)
set Boundarypointsneighbors[24,43]:=(25,43) (24,44) (23,43)
set Boundarypointsneighbors[24,44]:=(24,43) (25,44) (24,45) (23,44)
set Boundarypointsneighbors[24,45]:=(24,44) (25,45) (24,46) (23,45)
set Boundarypointsneighbors[24,46]:=(24,45) (25,46) (24,47) (23,46)
set Boundarypointsneighbors[24,47]:=(24,46) (25,47) (24,48) (23,47)
set Boundarypointsneighbors[24,48]:=(24,47) (25,48) (24,49) (23,48)
set Boundarypointsneighbors[24,49]:=(24,48) (25,49) (24,50) (23,49)
set Boundarypointsneighbors[24,50]:=(24,49) (25,50) (23,50)
set Boundarypointsneighbors[25,1]:=(26,1) (25,2) (24,1)
set Boundarypointsneighbors[25,2]:=(25,1) (26,2) (25,3) (24,2)
set Boundarypointsneighbors[25,3]:=(25,2) (26,3) (25,4) (24,3)
set Boundarypointsneighbors[25,4]:=(25,3) (26,4) (25,5) (24,4)
set Boundarypointsneighbors[25,5]:=(25,4) (26,5) (25,6) (24,5)
set Boundarypointsneighbors[25,6]:=(25,5) (26,6) (25,7) (24,6)
set Boundarypointsneighbors[25,7]:=(25,6) (26,7) (25,8) (24,7)
set Boundarypointsneighbors[25,8]:=(25,7) (26,8) (24,8)
set Boundarypointsneighbors[25,24]:=(26,24) (25,25) (24,24)
set Boundarypointsneighbors[25,25]:=(25,24) (26,25) (25,26) (24,25)
set Boundarypointsneighbors[25,26]:=(25,25) (26,26) (25,27) (24,26)
set Boundarypointsneighbors[25,27]:=(25,26) (26,27) (24,27)
set Boundarypointsneighbors[25,43]:=(26,43) (25,44) (24,43)
set Boundarypointsneighbors[25,44]:=(25,43) (26,44) (25,45) (24,44)
set Boundarypointsneighbors[25,45]:=(25,44) (26,45) (25,46) (24,45)
set Boundarypointsneighbors[25,46]:=(25,45) (26,46) (25,47) (24,46)
set Boundarypointsneighbors[25,47]:=(25,46) (26,47) (25,48) (24,47)
set Boundarypointsneighbors[25,48]:=(25,47) (26,48) (25,49) (24,48)
set Boundarypointsneighbors[25,49]:=(25,48) (26,49) (25,50) (24,49)
set Boundarypointsneighbors[25,50]:=(25,49) (26,50) (24,50)
set Boundarypointsneighbors[26,1]:=(27,1) (26,2) (25,1)
set Boundarypointsneighbors[26,2]:=(26,1) (27,2) (26,3) (25,2)
set Boundarypointsneighbors[26,3]:=(26,2) (27,3) (26,4) (25,3)
set Boundarypointsneighbors[26,4]:=(26,3) (27,4) (26,5) (25,4)
set Boundarypointsneighbors[26,5]:=(26,4) (27,5) (26,6) (25,5)
set Boundarypointsneighbors[26,6]:=(26,5) (27,6) (26,7) (25,6)
set Boundarypointsneighbors[26,7]:=(26,6) (27,7) (26,8) (25,7)
set Boundarypointsneighbors[26,8]:=(26,7) (27,8) (25,8)
set Boundarypointsneighbors[26,24]:=(27,24) (26,25) (25,24)
set Boundarypointsneighbors[26,25]:=(26,24) (27,25) (26,26) (25,25)
set Boundarypointsneighbors[26,26]:=(26,25) (27,26) (26,27) (25,26)
set Boundarypointsneighbors[26,27]:=(26,26) (27,27) (25,27)
set Boundarypointsneighbors[26,43]:=(27,43) (26,44) (25,43)
set Boundarypointsneighbors[26,44]:=(26,43) (27,44) (26,45) (25,44)
set Boundarypointsneighbors[26,45]:=(26,44) (27,45) (26,46) (25,45)
set Boundarypointsneighbors[26,46]:=(26,45) (27,46) (26,47) (25,46)
set Boundarypointsneighbors[26,47]:=(26,46) (27,47) (26,48) (25,47)
set Boundarypointsneighbors[26,48]:=(26,47) (27,48) (26,49) (25,48)
set Boundarypointsneighbors[26,49]:=(26,48) (27,49) (26,50) (25,49)
set Boundarypointsneighbors[26,50]:=(26,49) (27,50) (25,50)
set Boundarypointsneighbors[27,1]:=(28,1) (27,2) (26,1)
set Boundarypointsneighbors[27,2]:=(27,1) (28,2) (27,3) (26,2)
set Boundarypointsneighbors[27,3]:=(27,2) (28,3) (27,4) (26,3)
set Boundarypointsneighbors[27,4]:=(27,3) (28,4) (27,5) (26,4)
set Boundarypointsneighbors[27,5]:=(27,4) (28,5) (27,6) (26,5)
set Boundarypointsneighbors[27,6]:=(27,5) (28,6) (27,7) (26,6)
set Boundarypointsneighbors[27,7]:=(27,6) (28,7) (27,8) (26,7)
set Boundarypointsneighbors[27,8]:=(27,7) (28,8) (26,8)
set Boundarypointsneighbors[27,24]:=(28,24) (27,25) (26,24)
set Boundarypointsneighbors[27,25]:=(27,24) (28,25) (27,26) (26,25)
set Boundarypointsneighbors[27,26]:=(27,25) (28,26) (27,27) (26,26)
set Boundarypointsneighbors[27,27]:=(27,26) (28,27) (27,28) (26,27)
set Boundarypointsneighbors[27,43]:= (28,43) (27,44) (26,43)
set Boundarypointsneighbors[27,44]:=(27,43) (28,44) (27,45) (26,44)
set Boundarypointsneighbors[27,45]:=(27,44) (28,45) (27,46) (26,45)
set Boundarypointsneighbors[27,46]:=(27,45) (28,46) (27,47) (26,46)
set Boundarypointsneighbors[27,47]:=(27,46) (28,47) (27,48) (26,47)
set Boundarypointsneighbors[27,48]:=(27,47) (28,48) (27,49) (26,48)
set Boundarypointsneighbors[27,49]:=(27,48) (28,49) (27,50) (26,49)
set Boundarypointsneighbors[27,50]:=(27,49) (28,50) (26,50)
set Boundarypointsneighbors[28,1]:=(29,1) (28,2) (27,1)
set Boundarypointsneighbors[28,2]:=(28,1) (29,2) (28,3) (27,2)
set Boundarypointsneighbors[28,3]:=(28,2) (29,3) (28,4) (27,3)
set Boundarypointsneighbors[28,4]:=(28,3) (29,4) (28,5) (27,4)
set Boundarypointsneighbors[28,5]:=(28,4) (29,5) (28,6) (27,5)
set Boundarypointsneighbors[28,6]:=(28,5) (29,6) (28,7) (27,6)
set Boundarypointsneighbors[28,7]:=(28,6) (29,7) (28,8) (27,7)
set Boundarypointsneighbors[28,8]:=(28,7) (29,8) (27,8)
set Boundarypointsneighbors[28,24]:=(29,24) (28,25) (27,24)
set Boundarypointsneighbors[28,25]:=(28,24) (29,25) (28,26) (27,25)
set Boundarypointsneighbors[28,26]:=(28,25) (29,26) (28,27) (27,26)
set Boundarypointsneighbors[28,27]:=(28,26) (29,27) (27,27)
set Boundarypointsneighbors[28,43]:=(29,43) (28,44) (27,43)
set Boundarypointsneighbors[28,44]:=(28,43) (29,44) (28,45) (27,44)
set Boundarypointsneighbors[28,45]:=(28,44) (29,45) (28,46) (27,45)
set Boundarypointsneighbors[28,46]:=(28,45) (29,46) (28,47) (27,46)
set Boundarypointsneighbors[28,47]:=(28,46) (29,47) (28,48) (27,47)
set Boundarypointsneighbors[28,48]:=(28,47) (29,48) (28,49) (27,48)
set Boundarypointsneighbors[28,49]:=(28,48) (29,49) (28,50) (27,49)
set Boundarypointsneighbors[28,50]:=(28,49) (29,50) (27,50)
set Boundarypointsneighbors[29,1]:=(30,1) (29,2) (28,1)
set Boundarypointsneighbors[29,2]:=(29,1) (30,2) (29,3) (28,2)
set Boundarypointsneighbors[29,3]:=(29,2) (30,3) (29,4) (28,3)
set Boundarypointsneighbors[29,4]:=(29,3) (30,4) (29,5) (28,4)
set Boundarypointsneighbors[29,5]:=(29,4) (30,5) (29,6) (28,5)
set Boundarypointsneighbors[29,6]:=(29,5) (30,6) (29,7) (28,6)
set Boundarypointsneighbors[29,7]:=(29,6) (30,7) (29,8) (28,7)
set Boundarypointsneighbors[29,8]:=(29,7) (30,8) (28,8)
set Boundarypointsneighbors[29,24]:=(30,24) (29,25) (28,24)
set Boundarypointsneighbors[29,25]:=(29,24) (30,25) (29,26) (28,25)
set Boundarypointsneighbors[29,26]:=(29,25) (30,26) (29,27) (28,26)
set Boundarypointsneighbors[29,27]:=(29,26) (30,27) (28,27)
set Boundarypointsneighbors[29,43]:=(30,43) (29,44) (28,43)
set Boundarypointsneighbors[29,44]:=(29,43) (30,44) (29,45) (28,44)
set Boundarypointsneighbors[29,45]:=(29,44) (30,45) (29,46) (28,45)
set Boundarypointsneighbors[29,46]:=(29,45) (30,46) (29,47) (28,46)
set Boundarypointsneighbors[29,47]:=(29,46) (30,47) (29,48) (28,47)
set Boundarypointsneighbors[29,48]:=(29,47) (30,48) (29,49) (28,48)
set Boundarypointsneighbors[29,49]:=(29,48) (30,49) (29,50) (28,49)
set Boundarypointsneighbors[29,50]:=(29,49) (30,50) (28,50)
set Boundarypointsneighbors[30,1]:=(31,1) (30,2) (29,1)
set Boundarypointsneighbors[30,2]:=(30,1) (31,2) (30,3) (29,2)
set Boundarypointsneighbors[30,3]:=(30,2) (31,3) (30,4) (29,3)
set Boundarypointsneighbors[30,4]:=(30,3) (31,4) (30,5) (29,4)
set Boundarypointsneighbors[30,5]:=(30,4) (31,5) (30,6) (29,5)
set Boundarypointsneighbors[30,6]:=(30,5) (31,6) (30,7) (29,6)
set Boundarypointsneighbors[30,7]:=(30,6) (31,7) (30,8) (29,7)
set Boundarypointsneighbors[30,8]:=(30,7) (31,8) (29,8)
set Boundarypointsneighbors[30,24]:= (31,24) (30,25) (29,24)
set Boundarypointsneighbors[30,25]:=(30,24) (31,25) (30,26) (29,25)
set Boundarypointsneighbors[30,26]:=(30,25) (31,26) (30,27) (29,26)
set Boundarypointsneighbors[30,27]:=(30,26) (31,27) (29,27)
set Boundarypointsneighbors[30,43]:= (31,43) (30,44) (29,43)
set Boundarypointsneighbors[30,44]:=(30,43) (31,44) (30,45) (29,44)
set Boundarypointsneighbors[30,45]:=(30,44) (31,45) (30,46) (29,45)
set Boundarypointsneighbors[30,46]:=(30,45) (31,46) (30,47) (29,46)
set Boundarypointsneighbors[30,47]:=(30,46) (31,47) (30,48) (29,47)
set Boundarypointsneighbors[30,48]:=(30,47) (31,48) (30,49) (29,48)
set Boundarypointsneighbors[30,49]:=(30,48) (31,49) (30,50) (29,49)
set Boundarypointsneighbors[30,50]:=(30,49) (31,50) (29,50)
set Boundarypointsneighbors[31,1]:=(32,1) (31,2) (30,1)
set Boundarypointsneighbors[31,2]:=(31,1) (32,2) (31,3) (30,2)
set Boundarypointsneighbors[31,3]:=(31,2) (32,3) (31,4) (30,3)
set Boundarypointsneighbors[31,4]:=(31,3) (32,4) (31,5) (30,4)
set Boundarypointsneighbors[31,5]:=(31,4) (32,5) (31,6) (30,5)
set Boundarypointsneighbors[31,6]:=(31,5) (32,6) (31,7) (30,6)
set Boundarypointsneighbors[31,7]:=(31,6) (32,7) (31,8) (30,7)
set Boundarypointsneighbors[31,8]:=(31,7) (32,8) (30,8)
set Boundarypointsneighbors[31,24]:=(32,24) (31,25) (30,24)
set Boundarypointsneighbors[31,25]:=(31,24) (32,25) (31,26) (30,25)
set Boundarypointsneighbors[31,26]:=(31,25) (32,26) (31,27) (30,26)
set Boundarypointsneighbors[31,27]:=(31,26) (32,27) (30,27)
set Boundarypointsneighbors[31,43]:=(32,43) (31,44) (30,43)
set Boundarypointsneighbors[31,44]:=(31,43) (32,44) (31,45) (30,44)
set Boundarypointsneighbors[31,45]:=(31,44) (32,45) (31,46) (30,45)
set Boundarypointsneighbors[31,46]:=(31,45) (32,46) (31,47) (30,46)
set Boundarypointsneighbors[31,47]:=(31,46) (32,47) (31,48) (30,47)
set Boundarypointsneighbors[31,48]:=(31,47) (32,48) (31,49) (30,48)
set Boundarypointsneighbors[31,49]:=(31,48) (32,49) (31,50) (30,49)
set Boundarypointsneighbors[31,50]:=(31,49) (32,50) (30,50)
set Boundarypointsneighbors[32,1]:=(33,1) (32,2) (31,1)
set Boundarypointsneighbors[32,2]:=(32,1) (33,2) (32,3) (31,2)
set Boundarypointsneighbors[32,3]:=(32,2) (33,3) (32,4) (31,3)
set Boundarypointsneighbors[32,4]:=(32,3) (33,4) (32,5) (31,4)
set Boundarypointsneighbors[32,5]:=(32,4) (33,5) (32,6) (31,5)
set Boundarypointsneighbors[32,6]:=(32,5) (33,6) (32,7) (31,6)
set Boundarypointsneighbors[32,7]:=(32,6) (33,7) (32,8) (31,7)
set Boundarypointsneighbors[32,8]:=(32,7) (33,8) (31,8)
set Boundarypointsneighbors[32,24]:= (33,24) (32,25) (31,24)
set Boundarypointsneighbors[32,25]:=(32,24) (33,25) (32,26) (31,25)
set Boundarypointsneighbors[32,26]:=(32,25) (33,26) (32,27) (31,26)
set Boundarypointsneighbors[32,27]:=(32,26) (33,27) (31,27)
set Boundarypointsneighbors[32,43]:=(33,43) (32,44) (31,43)
set Boundarypointsneighbors[32,44]:=(32,43) (33,44) (32,45) (31,44)
set Boundarypointsneighbors[32,45]:=(32,44) (33,45) (32,46) (31,45)
set Boundarypointsneighbors[32,46]:=(32,45) (33,46) (32,47) (31,46)
set Boundarypointsneighbors[32,47]:=(32,46) (33,47) (32,48) (31,47)
set Boundarypointsneighbors[32,48]:=(32,47) (33,48) (32,49) (31,48)
set Boundarypointsneighbors[32,49]:=(32,48) (33,49) (32,50) (31,49)
set Boundarypointsneighbors[32,50]:=(32,49) (33,50) (31,50)
set Boundarypointsneighbors[33,1]:=(34,1) (33,2) (32,1)
set Boundarypointsneighbors[33,2]:=(33,1) (34,2) (33,3) (32,2)
set Boundarypointsneighbors[33,3]:=(33,2) (34,3) (33,4) (32,3)
set Boundarypointsneighbors[33,4]:=(33,3) (34,4) (33,5) (32,4)
set Boundarypointsneighbors[33,5]:=(33,4) (34,5) (33,6) (32,5)
set Boundarypointsneighbors[33,6]:=(33,5) (34,6) (33,7) (32,6)
set Boundarypointsneighbors[33,7]:=(33,6) (34,7) (33,8) (32,7)
set Boundarypointsneighbors[33,8]:=(33,7) (34,8) (32,8)
set Boundarypointsneighbors[33,24]:= (34,24) (33,25) (32,24)
set Boundarypointsneighbors[33,25]:=(33,24) (34,25) (33,26) (32,25)
set Boundarypointsneighbors[33,26]:=(33,25) (34,26) (33,27) (32,26)
set Boundarypointsneighbors[33,27]:=(33,26) (34,27) (32,27)
set Boundarypointsneighbors[33,43]:=(34,43) (33,44) (32,43)
set Boundarypointsneighbors[33,44]:=(33,43) (34,44) (33,45) (32,44)
set Boundarypointsneighbors[33,45]:=(33,44) (34,45) (33,46) (32,45)
set Boundarypointsneighbors[33,46]:=(33,45) (34,46) (33,47) (32,46)
set Boundarypointsneighbors[33,47]:=(33,46) (34,47) (33,48) (32,47)
set Boundarypointsneighbors[33,48]:=(33,47) (34,48) (33,49) (32,48)
set Boundarypointsneighbors[33,49]:=(33,48) (34,49) (33,50) (32,49)
set Boundarypointsneighbors[33,50]:=(33,49) (34,50) (32,50)
set Boundarypointsneighbors[34,1]:=(35,1) (34,2) (33,1)
set Boundarypointsneighbors[34,2]:=(34,1) (35,2) (34,3) (33,2)
set Boundarypointsneighbors[34,3]:=(34,2) (35,3) (34,4) (33,3)
set Boundarypointsneighbors[34,4]:=(34,3) (35,4) (34,5) (33,4)
set Boundarypointsneighbors[34,5]:=(34,4) (35,5) (34,6) (33,5)
set Boundarypointsneighbors[34,6]:=(34,5) (35,6) (34,7) (33,6)
set Boundarypointsneighbors[34,7]:=(34,6) (35,7) (34,8) (33,7)
set Boundarypointsneighbors[34,8]:=(34,7) (35,8) (33,8)
set Boundarypointsneighbors[34,24]:=(35,24) (34,25) (33,24)
set Boundarypointsneighbors[34,25]:=(34,24) (35,25) (34,26) (33,25)
set Boundarypointsneighbors[34,26]:=(34,25) (35,26) (34,27) (33,26)
set Boundarypointsneighbors[34,27]:=(34,26) (35,27) (33,27)
set Boundarypointsneighbors[34,43]:=(35,43) (34,44) (33,43)
set Boundarypointsneighbors[34,44]:=(34,43) (35,44) (34,45) (33,44)
set Boundarypointsneighbors[34,45]:=(34,44) (35,45) (34,46) (33,45)
set Boundarypointsneighbors[34,46]:=(34,45) (35,46) (34,47) (33,46)
set Boundarypointsneighbors[34,47]:=(34,46) (35,47) (34,48) (33,47)
set Boundarypointsneighbors[34,48]:=(34,47) (35,48) (34,49) (33,48)
set Boundarypointsneighbors[34,49]:=(34,48) (35,49) (34,50) (33,49)
set Boundarypointsneighbors[34,50]:=(34,49) (35,50) (33,50)
set Boundarypointsneighbors[35,1]:=(36,1) (35,2) (34,1)
set Boundarypointsneighbors[35,2]:=(35,1) (36,2) (35,3) (34,2)
set Boundarypointsneighbors[35,3]:=(35,2) (36,3) (35,4) (34,3)
set Boundarypointsneighbors[35,4]:=(35,3) (36,4) (35,5) (34,4)
set Boundarypointsneighbors[35,5]:=(35,4) (36,5) (35,6) (34,5)
set Boundarypointsneighbors[35,6]:=(35,5) (36,6) (35,7) (34,6)
set Boundarypointsneighbors[35,7]:=(35,6) (36,7) (35,8) (34,7)
set Boundarypointsneighbors[35,8]:=(35,7) (36,8) (34,8)
set Boundarypointsneighbors[35,24]:=(36,24) (35,25) (34,24)
set Boundarypointsneighbors[35,25]:=(35,24) (36,25) (35,26) (34,25)
set Boundarypointsneighbors[35,26]:=(35,25) (36,26) (35,27) (34,26)
set Boundarypointsneighbors[35,27]:=(35,26) (36,27) (34,27)
set Boundarypointsneighbors[35,43]:=(36,43) (35,44) (34,43)
set Boundarypointsneighbors[35,44]:=(35,43) (36,44) (35,45) (34,44)
set Boundarypointsneighbors[35,45]:=(35,44) (36,45) (35,46) (34,45)
set Boundarypointsneighbors[35,46]:=(35,45) (36,46) (35,47) (34,46)
set Boundarypointsneighbors[35,47]:=(35,46) (36,47) (35,48) (34,47)
set Boundarypointsneighbors[35,48]:=(35,47) (36,48) (35,49) (34,48)
set Boundarypointsneighbors[35,49]:=(35,48) (36,49) (35,50) (34,49)
set Boundarypointsneighbors[35,50]:=(35,49) (36,50) (34,50)
set Boundarypointsneighbors[36,1]:=(37,1) (36,2) (35,1)
set Boundarypointsneighbors[36,2]:=(36,1) (37,2) (36,3) (35,2)
set Boundarypointsneighbors[36,3]:=(36,2) (37,3) (36,4) (35,3)
set Boundarypointsneighbors[36,4]:=(36,3) (37,4) (36,5) (35,4)
set Boundarypointsneighbors[36,5]:=(36,4) (37,5) (36,6) (35,5)
set Boundarypointsneighbors[36,6]:=(36,5) (37,6) (36,7) (35,6)
set Boundarypointsneighbors[36,7]:=(36,6) (37,7) (36,8) (35,7)
set Boundarypointsneighbors[36,8]:=(36,7) (37,8) (35,8)
set Boundarypointsneighbors[36,24]:=(37,24) (36,25) (35,24)
set Boundarypointsneighbors[36,25]:=(36,24) (37,25) (36,26) (35,25)
set Boundarypointsneighbors[36,26]:=(36,25) (37,26) (36,27) (35,26)
set Boundarypointsneighbors[36,27]:=(36,26) (37,27) (35,27)
set Boundarypointsneighbors[36,43]:= (37,43) (36,44) (35,43)
set Boundarypointsneighbors[36,44]:=(36,43) (37,44) (36,45) (35,44)
set Boundarypointsneighbors[36,45]:=(36,44) (37,45) (36,46) (35,45)
set Boundarypointsneighbors[36,46]:=(36,45) (37,46) (36,47) (35,46)
set Boundarypointsneighbors[36,47]:=(36,46) (37,47) (36,48) (35,47)
set Boundarypointsneighbors[36,48]:=(36,47) (37,48) (36,49) (35,48)
set Boundarypointsneighbors[36,49]:=(36,48) (37,49) (36,50) (35,49)
set Boundarypointsneighbors[36,50]:=(36,49) (37,50) (35,50)
set Boundarypointsneighbors[37,1]:=(38,1) (37,2) (36,1)
set Boundarypointsneighbors[37,2]:=(37,1) (38,2) (37,3) (36,2)
set Boundarypointsneighbors[37,3]:=(37,2) (38,3) (37,4) (36,3)
set Boundarypointsneighbors[37,4]:=(37,3) (38,4) (37,5) (36,4)
set Boundarypointsneighbors[37,5]:=(37,4) (38,5) (37,6) (36,5)
set Boundarypointsneighbors[37,6]:=(37,5) (38,6) (37,7) (36,6)
set Boundarypointsneighbors[37,7]:=(37,6) (38,7) (37,8) (36,7)
set Boundarypointsneighbors[37,8]:=(37,7) (38,8) (37,9) (36,8)
set Boundarypointsneighbors[37,9]:=(37,8) (38,9) (37,10)
set Boundarypointsneighbors[37,10]:=(37,9) (38,10) (37,11)
set Boundarypointsneighbors[37,11]:=(37,10) (38,11) (37,12)
set Boundarypointsneighbors[37,12]:=(37,11) (38,12) (37,13)
set Boundarypointsneighbors[37,13]:=(37,12) (38,13) (37,14)
set Boundarypointsneighbors[37,14]:=(37,13) (38,14) (37,15)
set Boundarypointsneighbors[37,15]:=(37,14) (38,15) (37,16)
set Boundarypointsneighbors[37,16]:=(37,15) (38,16) (37,17)
set Boundarypointsneighbors[37,17]:=(37,16) (38,17) (37,18)
set Boundarypointsneighbors[37,18]:=(37,17) (38,18) (37,19)
set Boundarypointsneighbors[37,19]:=(37,18) (38,19) (37,20)
set Boundarypointsneighbors[37,20]:=(37,19) (38,20) (37,21)
set Boundarypointsneighbors[37,21]:=(37,20) (38,21) (37,22)
set Boundarypointsneighbors[37,22]:=(37,21) (38,22) (37,23)
set Boundarypointsneighbors[37,23]:=(37,22) (38,23) (37,24)
set Boundarypointsneighbors[37,24]:=(37,23) (38,24) (37,25) (36,24)
set Boundarypointsneighbors[37,25]:=(37,24) (38,25) (37,26) (36,25)
set Boundarypointsneighbors[37,26]:=(37,25) (38,26) (37,27) (36,26)
set Boundarypointsneighbors[37,27]:=(37,26) (38,27) (37,28) (36,27)
set Boundarypointsneighbors[37,28]:=(37,27) (38,28) (37,29)
set Boundarypointsneighbors[37,29]:=(37,28) (38,29) (37,30)
set Boundarypointsneighbors[37,30]:=(37,29) (38,30) (37,31)
set Boundarypointsneighbors[37,31]:=(37,30) (38,31) (37,32)
set Boundarypointsneighbors[37,32]:=(37,31) (38,32) (37,33)
set Boundarypointsneighbors[37,33]:=(37,32) (38,33) (37,34)
set Boundarypointsneighbors[37,34]:=(37,33) (38,34) (37,35)
set Boundarypointsneighbors[37,35]:=(37,34) (38,35) (37,36)
set Boundarypointsneighbors[37,36]:=(37,35) (38,36) (37,37)
set Boundarypointsneighbors[37,37]:=(37,36) (38,37) (37,38)
set Boundarypointsneighbors[37,38]:=(37,37) (38,38) (37,39)
set Boundarypointsneighbors[37,39]:=(37,38) (38,39) (37,40)
set Boundarypointsneighbors[37,40]:=(37,39) (38,40) (37,41)
set Boundarypointsneighbors[37,41]:=(37,40) (38,41) (37,42)
set Boundarypointsneighbors[37,42]:=(37,41) (38,42) (37,43)
set Boundarypointsneighbors[37,43]:=(37,42) (38,43) (37,44) (36,43)
set Boundarypointsneighbors[37,44]:=(37,43) (38,44) (37,45) (36,44)
set Boundarypointsneighbors[37,45]:=(37,44) (38,45) (37,46) (36,45)
set Boundarypointsneighbors[37,46]:=(37,45) (38,46) (37,47) (36,46)
set Boundarypointsneighbors[37,47]:=(37,46) (38,47) (37,48) (36,47)
set Boundarypointsneighbors[37,48]:=(37,47) (38,48) (37,49) (36,48)
set Boundarypointsneighbors[37,49]:=(37,48) (38,49) (37,50) (36,49)
set Boundarypointsneighbors[37,50]:=(37,49) (38,50) (36,50)
set Boundarypointsneighbors[38,1]:=(39,1) (38,2) (37,1)
set Boundarypointsneighbors[38,2]:=(38,1) (39,2) (38,3) (37,2)
set Boundarypointsneighbors[38,3]:=(38,2) (39,3) (38,4) (37,3)
set Boundarypointsneighbors[38,4]:=(38,3) (39,4) (38,5) (37,4)
set Boundarypointsneighbors[38,5]:=(38,4) (39,5) (38,6) (37,5)
set Boundarypointsneighbors[38,6]:=(38,5) (39,6) (38,7) (37,6)
set Boundarypointsneighbors[38,7]:=(38,6) (39,7) (38,8) (37,7)
set Boundarypointsneighbors[38,8]:=(38,7) (39,8) (38,9) (37,8)
set Boundarypointsneighbors[38,9]:=(38,8) (39,9) (38,10) (37,9)
set Boundarypointsneighbors[38,10]:=(38,9) (39,10) (38,11) (37,10)
set Boundarypointsneighbors[38,11]:=(38,10) (39,11) (38,12) (37,11)
set Boundarypointsneighbors[38,12]:=(38,11) (39,12) (38,13) (37,12)
set Boundarypointsneighbors[38,13]:=(38,12) (39,13) (38,14) (37,13)
set Boundarypointsneighbors[38,14]:=(38,13) (39,14) (38,15) (37,14)
set Boundarypointsneighbors[38,15]:=(38,14) (39,15) (38,16) (37,15)
set Boundarypointsneighbors[38,16]:=(38,15) (39,16) (38,17) (37,16)
set Boundarypointsneighbors[38,17]:=(38,16) (39,17) (38,18) (37,17)
set Boundarypointsneighbors[38,18]:=(38,17) (39,18) (38,19) (37,18)
set Boundarypointsneighbors[38,19]:=(38,18) (39,19) (38,20) (37,19)
set Boundarypointsneighbors[38,20]:=(38,19) (39,20) (38,21) (37,20)
set Boundarypointsneighbors[38,21]:=(38,20) (39,21) (38,22) (37,21)
set Boundarypointsneighbors[38,22]:=(38,21) (39,22) (38,23) (37,22)
set Boundarypointsneighbors[38,23]:=(38,22) (39,23) (38,24) (37,23)
set Boundarypointsneighbors[38,24]:=(38,23) (39,24) (38,25) (37,24)
set Boundarypointsneighbors[38,25]:=(38,24) (39,25) (38,26) (37,25)
set Boundarypointsneighbors[38,26]:=(38,25) (39,26) (38,27) (37,26)
set Boundarypointsneighbors[38,27]:=(38,26) (39,27) (38,28) (37,27)
set Boundarypointsneighbors[38,28]:=(38,27) (39,28) (38,29) (37,28)
set Boundarypointsneighbors[38,29]:=(38,28) (39,29) (38,30) (37,29)
set Boundarypointsneighbors[38,30]:=(38,29) (39,30) (38,31) (37,30)
set Boundarypointsneighbors[38,31]:=(38,30) (39,31) (38,32) (37,31)
set Boundarypointsneighbors[38,32]:=(38,31) (39,32) (38,33) (37,32)
set Boundarypointsneighbors[38,33]:=(38,32) (39,33) (38,34) (37,33)
set Boundarypointsneighbors[38,34]:=(38,33) (39,34) (38,35) (37,34)
set Boundarypointsneighbors[38,35]:=(38,34) (39,35) (38,36) (37,35)
set Boundarypointsneighbors[38,36]:=(38,35) (39,36) (38,37) (37,36)
set Boundarypointsneighbors[38,37]:=(38,36) (39,37) (38,38) (37,37)
set Boundarypointsneighbors[38,38]:=(38,37) (39,38) (38,39) (37,38)
set Boundarypointsneighbors[38,39]:=(38,38) (39,39) (38,40) (37,39)
set Boundarypointsneighbors[38,40]:=(38,39) (39,40) (38,41) (37,40)
set Boundarypointsneighbors[38,41]:=(38,40) (39,41) (38,42) (37,41)
set Boundarypointsneighbors[38,42]:=(38,41) (39,42) (38,43) (37,42)
set Boundarypointsneighbors[38,43]:=(38,42) (39,43) (38,44) (37,43)
set Boundarypointsneighbors[38,44]:=(38,43) (39,44) (38,45) (37,44)
set Boundarypointsneighbors[38,45]:=(38,44) (39,45) (38,46) (37,45)
set Boundarypointsneighbors[38,46]:=(38,45) (39,46) (38,47) (37,46)
set Boundarypointsneighbors[38,47]:=(38,46) (39,47) (38,48) (37,47)
set Boundarypointsneighbors[38,48]:=(38,47) (39,48) (38,49) (37,48)
set Boundarypointsneighbors[38,49]:=(38,48) (39,49) (38,50) (37,49)
set Boundarypointsneighbors[38,50]:=(38,49) (39,50) (37,50)
set Boundarypointsneighbors[39,1]:=(40,1) (39,2) (38,1)
set Boundarypointsneighbors[39,2]:=(39,1) (40,2) (39,3) (38,2)
set Boundarypointsneighbors[39,3]:=(39,2) (40,3) (39,4) (38,3)
set Boundarypointsneighbors[39,4]:=(39,3) (40,4) (39,5) (38,4)
set Boundarypointsneighbors[39,5]:=(39,4) (40,5) (39,6) (38,5)
set Boundarypointsneighbors[39,6]:=(39,5) (40,6) (39,7) (38,6)
set Boundarypointsneighbors[39,7]:=(39,6) (40,7) (39,8) (38,7)
set Boundarypointsneighbors[39,8]:=(39,7) (40,8) (39,9) (38,8)
set Boundarypointsneighbors[39,9]:=(39,8) (40,9) (39,10) (38,9)
set Boundarypointsneighbors[39,10]:=(39,9) (40,10) (39,11) (38,10)
set Boundarypointsneighbors[39,11]:=(39,10) (40,11) (39,12) (38,11)
set Boundarypointsneighbors[39,12]:=(39,11) (40,12) (39,13) (38,12)
set Boundarypointsneighbors[39,13]:=(39,12) (40,13) (39,14) (38,13)
set Boundarypointsneighbors[39,14]:=(39,13) (40,14) (39,15) (38,14)
set Boundarypointsneighbors[39,15]:=(39,14) (40,15) (39,16) (38,15)
set Boundarypointsneighbors[39,16]:=(39,15) (40,16) (39,17) (38,16)
set Boundarypointsneighbors[39,17]:=(39,16) (40,17) (39,18) (38,17)
set Boundarypointsneighbors[39,18]:=(39,17) (40,18) (39,19) (38,18)
set Boundarypointsneighbors[39,19]:=(39,18) (40,19) (39,20) (38,19)
set Boundarypointsneighbors[39,20]:=(39,19) (40,20) (39,21) (38,20)
set Boundarypointsneighbors[39,21]:=(39,20) (40,21) (39,22) (38,21)
set Boundarypointsneighbors[39,22]:=(39,21) (40,22) (39,23) (38,22)
set Boundarypointsneighbors[39,23]:=(39,22) (40,23) (39,24) (38,23)
set Boundarypointsneighbors[39,24]:=(39,23) (40,24) (39,25) (38,24)
set Boundarypointsneighbors[39,25]:=(39,24) (40,25) (39,26) (38,25)
set Boundarypointsneighbors[39,26]:=(39,25) (40,26) (39,27) (38,26)
set Boundarypointsneighbors[39,27]:=(39,26) (40,27) (39,28) (38,27)
set Boundarypointsneighbors[39,28]:=(39,27) (40,28) (39,29) (38,28)
set Boundarypointsneighbors[39,29]:=(39,28) (40,29) (39,30) (38,29)
set Boundarypointsneighbors[39,30]:=(39,29) (40,30) (39,31) (38,30)
set Boundarypointsneighbors[39,31]:=(39,30) (40,31) (39,32) (38,31)
set Boundarypointsneighbors[39,32]:=(39,31) (40,32) (39,33) (38,32)
set Boundarypointsneighbors[39,33]:=(39,32) (40,33) (39,34) (38,33)
set Boundarypointsneighbors[39,34]:=(39,33) (40,34) (39,35) (38,34)
set Boundarypointsneighbors[39,35]:=(39,34) (40,35) (39,36) (38,35)
set Boundarypointsneighbors[39,36]:=(39,35) (40,36) (39,37) (38,36)
set Boundarypointsneighbors[39,37]:=(39,36) (40,37) (39,38) (38,37)
set Boundarypointsneighbors[39,38]:=(39,37) (40,38) (39,39) (38,38)
set Boundarypointsneighbors[39,39]:=(39,38) (40,39) (39,40) (38,39)
set Boundarypointsneighbors[39,40]:=(39,39) (40,40) (39,41) (38,40)
set Boundarypointsneighbors[39,41]:=(39,40) (40,41) (39,42) (38,41)
set Boundarypointsneighbors[39,42]:=(39,41) (40,42) (39,43) (38,42)
set Boundarypointsneighbors[39,43]:=(39,42) (40,43) (39,44) (38,43)
set Boundarypointsneighbors[39,44]:=(39,43) (40,44) (39,45) (38,44)
set Boundarypointsneighbors[39,45]:=(39,44) (40,45) (39,46) (38,45)
set Boundarypointsneighbors[39,46]:=(39,45) (40,46) (39,47) (38,46)
set Boundarypointsneighbors[39,47]:=(39,46) (40,47) (39,48) (38,47)
set Boundarypointsneighbors[39,48]:=(39,47) (40,48) (39,49) (38,48)
set Boundarypointsneighbors[39,49]:=(39,48) (40,49) (39,50) (38,49)
set Boundarypointsneighbors[39,50]:=(39,49) (40,50) (38,50)
set Boundarypointsneighbors[40,1]:=(41,1) (40,2) (39,1)
set Boundarypointsneighbors[40,2]:=(40,1) (41,2) (40,3) (39,2)
set Boundarypointsneighbors[40,3]:=(40,2) (41,3) (40,4) (39,3)
set Boundarypointsneighbors[40,4]:=(40,3) (41,4) (40,5) (39,4)
set Boundarypointsneighbors[40,5]:=(40,4) (41,5) (40,6) (39,5)
set Boundarypointsneighbors[40,6]:=(40,5) (41,6) (40,7) (39,6)
set Boundarypointsneighbors[40,7]:=(40,6) (41,7) (40,8) (39,7)
set Boundarypointsneighbors[40,8]:=(40,7) (41,8) (40,9) (39,8)
set Boundarypointsneighbors[40,9]:=(40,8) (41,9) (40,10) (39,9)
set Boundarypointsneighbors[40,10]:=(40,9) (41,10) (40,11) (39,10)
set Boundarypointsneighbors[40,11]:=(40,10) (41,11) (40,12) (39,11)
set Boundarypointsneighbors[40,12]:=(40,11) (41,12) (40,13) (39,12)
set Boundarypointsneighbors[40,13]:=(40,12) (41,13) (40,14) (39,13)
set Boundarypointsneighbors[40,14]:=(40,13) (41,14) (40,15) (39,14)
set Boundarypointsneighbors[40,15]:=(40,14) (41,15) (40,16) (39,15)
set Boundarypointsneighbors[40,16]:=(40,15) (41,16) (40,17) (39,16)
set Boundarypointsneighbors[40,17]:=(40,16) (41,17) (40,18) (39,17)
set Boundarypointsneighbors[40,18]:=(40,17) (41,18) (40,19) (39,18)
set Boundarypointsneighbors[40,19]:=(40,18) (41,19) (40,20) (39,19)
set Boundarypointsneighbors[40,20]:=(40,19) (41,20) (40,21) (39,20)
set Boundarypointsneighbors[40,21]:=(40,20) (41,21) (40,22) (39,21)
set Boundarypointsneighbors[40,22]:=(40,21) (41,22) (40,23) (39,22)
set Boundarypointsneighbors[40,23]:=(40,22) (41,23) (40,24) (39,23)
set Boundarypointsneighbors[40,24]:=(40,23) (41,24) (40,25) (39,24)
set Boundarypointsneighbors[40,25]:=(40,24) (41,25) (40,26) (39,25)
set Boundarypointsneighbors[40,26]:=(40,25) (41,26) (40,27) (39,26)
set Boundarypointsneighbors[40,27]:=(40,26) (41,27) (40,28) (39,27)
set Boundarypointsneighbors[40,28]:=(40,27) (41,28) (40,29) (39,28)
set Boundarypointsneighbors[40,29]:=(40,28) (41,29) (40,30) (39,29)
set Boundarypointsneighbors[40,30]:=(40,29) (41,30) (40,31) (39,30)
set Boundarypointsneighbors[40,31]:=(40,30) (41,31) (40,32) (39,31)
set Boundarypointsneighbors[40,32]:=(40,31) (41,32) (40,33) (39,32)
set Boundarypointsneighbors[40,33]:=(40,32) (41,33) (40,34) (39,33)
set Boundarypointsneighbors[40,34]:=(40,33) (41,34) (40,35) (39,34)
set Boundarypointsneighbors[40,35]:=(40,34) (41,35) (40,36) (39,35)
set Boundarypointsneighbors[40,36]:=(40,35) (41,36) (40,37) (39,36)
set Boundarypointsneighbors[40,37]:=(40,36) (41,37) (40,38) (39,37)
set Boundarypointsneighbors[40,38]:=(40,37) (41,38) (40,39) (39,38)
set Boundarypointsneighbors[40,39]:=(40,38) (41,39) (40,40) (39,39)
set Boundarypointsneighbors[40,40]:=(40,39) (41,40) (40,41) (39,40)
set Boundarypointsneighbors[40,41]:=(40,40) (41,41) (40,42) (39,41)
set Boundarypointsneighbors[40,42]:=(40,41) (41,42) (40,43) (39,42)
set Boundarypointsneighbors[40,43]:=(40,42) (41,43) (40,44) (39,43)
set Boundarypointsneighbors[40,44]:=(40,43) (41,44) (40,45) (39,44)
set Boundarypointsneighbors[40,45]:=(40,44) (41,45) (40,46) (39,45)
set Boundarypointsneighbors[40,46]:=(40,45) (41,46) (40,47) (39,46)
set Boundarypointsneighbors[40,47]:=(40,46) (41,47) (40,48) (39,47)
set Boundarypointsneighbors[40,48]:=(40,47) (41,48) (40,49) (39,48)
set Boundarypointsneighbors[40,49]:=(40,48) (41,49) (40,50) (39,49)
set Boundarypointsneighbors[40,50]:=(40,49) (41,50) (39,50)
set Boundarypointsneighbors[41,1]:=(42,1) (41,2) (40,1)
set Boundarypointsneighbors[41,2]:=(41,1) (42,2) (41,3) (40,2)
set Boundarypointsneighbors[41,3]:=(41,2) (42,3) (41,4) (40,3)
set Boundarypointsneighbors[41,4]:=(41,3) (42,4) (41,5) (40,4)
set Boundarypointsneighbors[41,5]:=(41,4) (42,5) (41,6) (40,5)
set Boundarypointsneighbors[41,6]:=(41,5) (42,6) (41,7) (40,6)
set Boundarypointsneighbors[41,7]:=(41,6) (42,7) (41,8) (40,7)
set Boundarypointsneighbors[41,8]:=(41,7) (42,8) (41,9) (40,8)
set Boundarypointsneighbors[41,9]:=(41,8) (42,9) (41,10) (40,9)
set Boundarypointsneighbors[41,10]:=(41,9) (42,10) (41,11) (40,10)
set Boundarypointsneighbors[41,11]:=(41,10) (42,11) (41,12) (40,11)
set Boundarypointsneighbors[41,12]:=(41,11) (42,12) (41,13) (40,12)
set Boundarypointsneighbors[41,13]:=(41,12) (42,13) (41,14) (40,13)
set Boundarypointsneighbors[41,14]:=(41,13) (42,14) (41,15) (40,14)
set Boundarypointsneighbors[41,15]:=(41,14) (42,15) (41,16) (40,15)
set Boundarypointsneighbors[41,16]:=(41,15) (42,16) (41,17) (40,16)
set Boundarypointsneighbors[41,17]:=(41,16) (42,17) (41,18) (40,17)
set Boundarypointsneighbors[41,18]:=(41,17) (42,18) (41,19) (40,18)
set Boundarypointsneighbors[41,19]:=(41,18) (42,19) (41,20) (40,19)
set Boundarypointsneighbors[41,20]:=(41,19) (42,20) (41,21) (40,20)
set Boundarypointsneighbors[41,21]:=(41,20) (42,21) (41,22) (40,21)
set Boundarypointsneighbors[41,22]:=(41,21) (42,22) (41,23) (40,22)
set Boundarypointsneighbors[41,23]:=(41,22) (42,23) (41,24) (40,23)
set Boundarypointsneighbors[41,24]:=(41,23) (42,24) (41,25) (40,24)
set Boundarypointsneighbors[41,25]:=(41,24) (42,25) (41,26) (40,25)
set Boundarypointsneighbors[41,26]:=(41,25) (42,26) (41,27) (40,26)
set Boundarypointsneighbors[41,27]:=(41,26) (42,27) (41,28) (40,27)
set Boundarypointsneighbors[41,28]:=(41,27) (42,28) (41,29) (40,28)
set Boundarypointsneighbors[41,29]:=(41,28) (42,29) (41,30) (40,29)
set Boundarypointsneighbors[41,30]:=(41,29) (42,30) (41,31) (40,30)
set Boundarypointsneighbors[41,31]:=(41,30) (42,31) (41,32) (40,31)
set Boundarypointsneighbors[41,32]:=(41,31) (42,32) (41,33) (40,32)
set Boundarypointsneighbors[41,33]:=(41,32) (42,33) (41,34) (40,33)
set Boundarypointsneighbors[41,34]:=(41,33) (42,34) (41,35) (40,34)
set Boundarypointsneighbors[41,35]:=(41,34) (42,35) (41,36) (40,35)
set Boundarypointsneighbors[41,36]:=(41,35) (42,36) (41,37) (40,36)
set Boundarypointsneighbors[41,37]:=(41,36) (42,37) (41,38) (40,37)
set Boundarypointsneighbors[41,38]:=(41,37) (42,38) (41,39) (40,38)
set Boundarypointsneighbors[41,39]:=(41,38) (42,39) (41,40) (40,39)
set Boundarypointsneighbors[41,40]:=(41,39) (42,40) (41,41) (40,40)
set Boundarypointsneighbors[41,41]:=(41,40) (42,41) (41,42) (40,41)
set Boundarypointsneighbors[41,42]:=(41,41) (42,42) (41,43) (40,42)
set Boundarypointsneighbors[41,43]:=(41,42) (42,43) (41,44) (40,43)
set Boundarypointsneighbors[41,44]:=(41,43) (42,44) (41,45) (40,44)
set Boundarypointsneighbors[41,45]:=(41,44) (42,45) (41,46) (40,45)
set Boundarypointsneighbors[41,46]:=(41,45) (42,46) (41,47) (40,46)
set Boundarypointsneighbors[41,47]:=(41,46) (42,47) (41,48) (40,47)
set Boundarypointsneighbors[41,48]:=(41,47) (42,48) (41,49) (40,48)
set Boundarypointsneighbors[41,49]:=(41,48) (42,49) (41,50) (40,49)
set Boundarypointsneighbors[41,50]:=(41,49) (42,50) (40,50)
set Boundarypointsneighbors[42,1]:=(43,1) (42,2) (41,1)
set Boundarypointsneighbors[42,2]:=(42,1) (43,2) (42,3) (41,2)
set Boundarypointsneighbors[42,3]:=(42,2) (43,3) (42,4) (41,3)
set Boundarypointsneighbors[42,4]:=(42,3) (43,4) (42,5) (41,4)
set Boundarypointsneighbors[42,5]:=(42,4) (43,5) (42,6) (41,5)
set Boundarypointsneighbors[42,6]:=(42,5) (43,6) (42,7) (41,6)
set Boundarypointsneighbors[42,7]:=(42,6) (43,7) (42,8) (41,7)
set Boundarypointsneighbors[42,8]:=(42,7) (43,8) (42,9) (41,8)
set Boundarypointsneighbors[42,9]:=(42,8) (43,9) (42,10) (41,9)
set Boundarypointsneighbors[42,10]:=(42,9) (43,10) (42,11) (41,10)
set Boundarypointsneighbors[42,11]:=(42,10) (43,11) (42,12) (41,11)
set Boundarypointsneighbors[42,12]:=(42,11) (43,12) (42,13) (41,12)
set Boundarypointsneighbors[42,13]:=(42,12) (43,13) (42,14) (41,13)
set Boundarypointsneighbors[42,14]:=(42,13) (43,14) (42,15) (41,14)
set Boundarypointsneighbors[42,15]:=(42,14) (43,15) (42,16) (41,15)
set Boundarypointsneighbors[42,16]:=(42,15) (43,16) (42,17) (41,16)
set Boundarypointsneighbors[42,17]:=(42,16) (43,17) (42,18) (41,17)
set Boundarypointsneighbors[42,18]:=(42,17) (43,18) (42,19) (41,18)
set Boundarypointsneighbors[42,19]:=(42,18) (43,19) (42,20) (41,19)
set Boundarypointsneighbors[42,20]:=(42,19) (43,20) (42,21) (41,20)
set Boundarypointsneighbors[42,21]:=(42,20) (43,21) (42,22) (41,21)
set Boundarypointsneighbors[42,22]:=(42,21) (43,22) (42,23) (41,22)
set Boundarypointsneighbors[42,23]:=(42,22) (43,23) (42,24) (41,23)
set Boundarypointsneighbors[42,24]:=(42,23) (43,24) (42,25) (41,24)
set Boundarypointsneighbors[42,25]:=(42,24) (43,25) (42,26) (41,25)
set Boundarypointsneighbors[42,26]:=(42,25) (43,26) (42,27) (41,26)
set Boundarypointsneighbors[42,27]:=(42,26) (43,27) (42,28) (41,27)
set Boundarypointsneighbors[42,28]:=(42,27) (43,28) (42,29) (41,28)
set Boundarypointsneighbors[42,29]:=(42,28) (43,29) (42,30) (41,29)
set Boundarypointsneighbors[42,30]:=(42,29) (43,30) (42,31) (41,30)
set Boundarypointsneighbors[42,31]:=(42,30) (43,31) (42,32) (41,31)
set Boundarypointsneighbors[42,32]:=(42,31) (43,32) (42,33) (41,32)
set Boundarypointsneighbors[42,33]:=(42,32) (43,33) (42,34) (41,33)
set Boundarypointsneighbors[42,34]:=(42,33) (43,34) (42,35) (41,34)
set Boundarypointsneighbors[42,35]:=(42,34) (43,35) (42,36) (41,35)
set Boundarypointsneighbors[42,36]:=(42,35) (43,36) (42,37) (41,36)
set Boundarypointsneighbors[42,37]:=(42,36) (43,37) (42,38) (41,37)
set Boundarypointsneighbors[42,38]:=(42,37) (43,38) (42,39) (41,38)
set Boundarypointsneighbors[42,39]:=(42,38) (43,39) (42,40) (41,39)
set Boundarypointsneighbors[42,40]:=(42,39) (43,40) (42,41) (41,40)
set Boundarypointsneighbors[42,41]:=(42,40) (43,41) (42,42) (41,41)
set Boundarypointsneighbors[42,42]:=(42,41) (43,42) (42,43) (41,42)
set Boundarypointsneighbors[42,43]:=(42,42) (43,43) (42,44) (41,43)
set Boundarypointsneighbors[42,44]:=(42,43) (43,44) (42,45) (41,44)
set Boundarypointsneighbors[42,45]:=(42,44) (43,45) (42,46) (41,45)
set Boundarypointsneighbors[42,46]:=(42,45) (43,46) (42,47) (41,46)
set Boundarypointsneighbors[42,47]:=(42,46) (43,47) (42,48) (41,47)
set Boundarypointsneighbors[42,48]:=(42,47) (43,48) (42,49) (41,48)
set Boundarypointsneighbors[42,49]:=(42,48) (43,49) (42,50) (41,49)
set Boundarypointsneighbors[42,50]:=(42,49) (43,50) (41,50)
set Boundarypointsneighbors[43,1]:=(44,1) (43,2) (42,1)
set Boundarypointsneighbors[43,2]:=(43,1) (44,2) (43,3) (42,2)
set Boundarypointsneighbors[43,3]:=(43,2) (44,3) (43,4) (42,3)
set Boundarypointsneighbors[43,4]:=(43,3) (44,4) (43,5) (42,4)
set Boundarypointsneighbors[43,5]:=(43,4) (44,5) (43,6) (42,5)
set Boundarypointsneighbors[43,6]:=(43,5) (44,6) (43,7) (42,6)
set Boundarypointsneighbors[43,7]:=(43,6) (44,7) (43,8) (42,7)
set Boundarypointsneighbors[43,8]:=(43,7) (44,8) (43,9) (42,8)
set Boundarypointsneighbors[43,9]:=(43,8) (44,9) (43,10) (42,9)
set Boundarypointsneighbors[43,10]:=(43,9) (44,10) (43,11) (42,10)
set Boundarypointsneighbors[43,11]:=(43,10) (44,11) (43,12) (42,11)
set Boundarypointsneighbors[43,12]:=(43,11) (44,12) (43,13) (42,12)
set Boundarypointsneighbors[43,13]:=(43,12) (44,13) (43,14) (42,13)
set Boundarypointsneighbors[43,14]:=(43,13) (44,14) (43,15) (42,14)
set Boundarypointsneighbors[43,15]:=(43,14) (44,15) (43,16) (42,15)
set Boundarypointsneighbors[43,16]:=(43,15) (44,16) (43,17) (42,16)
set Boundarypointsneighbors[43,17]:=(43,16) (44,17) (43,18) (42,17)
set Boundarypointsneighbors[43,18]:=(43,17) (44,18) (43,19) (42,18)
set Boundarypointsneighbors[43,19]:=(43,18) (44,19) (43,20) (42,19)
set Boundarypointsneighbors[43,20]:=(43,19) (44,20) (43,21) (42,20)
set Boundarypointsneighbors[43,21]:=(43,20) (44,21) (43,22) (42,21)
set Boundarypointsneighbors[43,22]:=(43,21) (44,22) (43,23) (42,22)
set Boundarypointsneighbors[43,23]:=(43,22) (44,23) (43,24) (42,23)
set Boundarypointsneighbors[43,24]:=(43,23) (44,24) (43,25) (42,24)
set Boundarypointsneighbors[43,25]:=(43,24) (44,25) (43,26) (42,25)
set Boundarypointsneighbors[43,26]:=(43,25) (44,26) (43,27) (42,26)
set Boundarypointsneighbors[43,27]:=(43,26) (44,27) (43,28) (42,27)
set Boundarypointsneighbors[43,28]:=(43,27) (44,28) (43,29) (42,28)
set Boundarypointsneighbors[43,29]:=(43,28) (44,29) (43,30) (42,29)
set Boundarypointsneighbors[43,30]:=(43,29) (44,30) (43,31) (42,30)
set Boundarypointsneighbors[43,31]:=(43,30) (44,31) (43,32) (42,31)
set Boundarypointsneighbors[43,32]:=(43,31) (44,32) (43,33) (42,32)
set Boundarypointsneighbors[43,33]:=(43,32) (44,33) (43,34) (42,33)
set Boundarypointsneighbors[43,34]:=(43,33) (44,34) (43,35) (42,34)
set Boundarypointsneighbors[43,35]:=(43,34) (44,35) (43,36) (42,35)
set Boundarypointsneighbors[43,36]:=(43,35) (44,36) (43,37) (42,36)
set Boundarypointsneighbors[43,37]:=(43,36) (44,37) (43,38) (42,37)
set Boundarypointsneighbors[43,38]:=(43,37) (44,38) (43,39) (42,38)
set Boundarypointsneighbors[43,39]:=(43,38) (44,39) (43,40) (42,39)
set Boundarypointsneighbors[43,40]:=(43,39) (44,40) (43,41) (42,40)
set Boundarypointsneighbors[43,41]:=(43,40) (44,41) (43,42) (42,41)
set Boundarypointsneighbors[43,42]:=(43,41) (44,42) (43,43) (42,42)
set Boundarypointsneighbors[43,43]:=(43,42) (44,43) (43,44) (42,43)
set Boundarypointsneighbors[43,44]:=(43,43) (44,44) (43,45) (42,44)
set Boundarypointsneighbors[43,45]:=(43,44) (44,45) (43,46) (42,45)
set Boundarypointsneighbors[43,46]:=(43,45) (44,46) (43,47) (42,46)
set Boundarypointsneighbors[43,47]:=(43,46) (44,47) (43,48) (42,47)
set Boundarypointsneighbors[43,48]:=(43,47) (44,48) (43,49) (42,48)
set Boundarypointsneighbors[43,49]:=(43,48) (44,49) (43,50) (42,49)
set Boundarypointsneighbors[43,50]:=(43,49) (44,50) (42,50)
set Boundarypointsneighbors[44,1]:=(45,1) (44,2) (43,1)
set Boundarypointsneighbors[44,2]:=(44,1) (45,2) (44,3) (43,2)
set Boundarypointsneighbors[44,3]:=(44,2) (45,3) (44,4) (43,3)
set Boundarypointsneighbors[44,4]:=(44,3) (45,4) (44,5) (43,4)
set Boundarypointsneighbors[44,5]:=(44,4) (45,5) (44,6) (43,5)
set Boundarypointsneighbors[44,6]:=(44,5) (45,6) (44,7) (43,6)
set Boundarypointsneighbors[44,7]:=(44,6) (45,7) (44,8) (43,7)
set Boundarypointsneighbors[44,8]:=(44,7) (45,8) (44,9) (43,8)
set Boundarypointsneighbors[44,9]:=(44,8) (45,9) (44,10) (43,9)
set Boundarypointsneighbors[44,10]:=(44,9) (45,10) (44,11) (43,10)
set Boundarypointsneighbors[44,11]:=(44,10) (45,11) (44,12) (43,11)
set Boundarypointsneighbors[44,12]:=(44,11) (45,12) (44,13) (43,12)
set Boundarypointsneighbors[44,13]:=(44,12) (45,13) (44,14) (43,13)
set Boundarypointsneighbors[44,14]:=(44,13) (45,14) (44,15) (43,14)
set Boundarypointsneighbors[44,15]:=(44,14) (45,15) (44,16) (43,15)
set Boundarypointsneighbors[44,16]:=(44,15) (45,16) (44,17) (43,16)
set Boundarypointsneighbors[44,17]:=(44,16) (45,17) (44,18) (43,17)
set Boundarypointsneighbors[44,18]:=(44,17) (45,18) (44,19) (43,18)
set Boundarypointsneighbors[44,19]:=(44,18) (45,19) (44,20) (43,19)
set Boundarypointsneighbors[44,20]:=(44,19) (45,20) (44,21) (43,20)
set Boundarypointsneighbors[44,21]:=(44,20) (45,21) (44,22) (43,21)
set Boundarypointsneighbors[44,22]:=(44,21) (45,22) (44,23) (43,22)
set Boundarypointsneighbors[44,23]:=(44,22) (45,23) (44,24) (43,23)
set Boundarypointsneighbors[44,24]:=(44,23) (45,24) (44,25) (43,24)
set Boundarypointsneighbors[44,25]:=(44,24) (45,25) (44,26) (43,25)
set Boundarypointsneighbors[44,26]:=(44,25) (45,26) (44,27) (43,26)
set Boundarypointsneighbors[44,27]:=(44,26) (45,27) (44,28) (43,27)
set Boundarypointsneighbors[44,28]:=(44,27) (45,28) (44,29) (43,28)
set Boundarypointsneighbors[44,29]:=(44,28) (45,29) (44,30) (43,29)
set Boundarypointsneighbors[44,30]:=(44,29) (45,30) (44,31) (43,30)
set Boundarypointsneighbors[44,31]:=(44,30) (45,31) (44,32) (43,31)
set Boundarypointsneighbors[44,32]:=(44,31) (45,32) (44,33) (43,32)
set Boundarypointsneighbors[44,33]:=(44,32) (45,33) (44,34) (43,33)
set Boundarypointsneighbors[44,34]:=(44,33) (45,34) (44,35) (43,34)
set Boundarypointsneighbors[44,35]:=(44,34) (45,35) (44,36) (43,35)
set Boundarypointsneighbors[44,36]:=(44,35) (45,36) (44,37) (43,36)
set Boundarypointsneighbors[44,37]:=(44,36) (45,37) (44,38) (43,37)
set Boundarypointsneighbors[44,38]:=(44,37) (45,38) (44,39) (43,38)
set Boundarypointsneighbors[44,39]:=(44,38) (45,39) (44,40) (43,39)
set Boundarypointsneighbors[44,40]:=(44,39) (45,40) (44,41) (43,40)
set Boundarypointsneighbors[44,41]:=(44,40) (45,41) (44,42) (43,41)
set Boundarypointsneighbors[44,42]:=(44,41) (45,42) (44,43) (43,42)
set Boundarypointsneighbors[44,43]:=(44,42) (45,43) (44,44) (43,43)
set Boundarypointsneighbors[44,44]:=(44,43) (45,44) (44,45) (43,44)
set Boundarypointsneighbors[44,45]:=(44,44) (45,45) (44,46) (43,45)
set Boundarypointsneighbors[44,46]:=(44,45) (45,46) (44,47) (43,46)
set Boundarypointsneighbors[44,47]:=(44,46) (45,47) (44,48) (43,47)
set Boundarypointsneighbors[44,48]:=(44,47) (45,48) (44,49) (43,48)
set Boundarypointsneighbors[44,49]:=(44,48) (45,49) (44,50) (43,49)
set Boundarypointsneighbors[44,50]:=(44,49) (45,50) (43,50)
set Boundarypointsneighbors[45,1]:=(46,1) (45,2) (44,1)
set Boundarypointsneighbors[45,2]:=(45,1) (46,2) (45,3) (44,2)
set Boundarypointsneighbors[45,3]:=(45,2) (46,3) (45,4) (44,3)
set Boundarypointsneighbors[45,4]:=(45,3) (46,4) (45,5) (44,4)
set Boundarypointsneighbors[45,5]:=(45,4) (46,5) (45,6) (44,5)
set Boundarypointsneighbors[45,6]:=(45,5) (46,6) (45,7) (44,6)
set Boundarypointsneighbors[45,7]:=(45,6) (46,7) (45,8) (44,7)
set Boundarypointsneighbors[45,8]:=(45,7) (46,8) (45,9) (44,8)
set Boundarypointsneighbors[45,9]:=(45,8) (46,9) (45,10) (44,9)
set Boundarypointsneighbors[45,10]:=(45,9) (46,10) (45,11) (44,10)
set Boundarypointsneighbors[45,11]:=(45,10) (46,11) (45,12) (44,11)
set Boundarypointsneighbors[45,12]:=(45,11) (46,12) (45,13) (44,12)
set Boundarypointsneighbors[45,13]:=(45,12) (46,13) (45,14) (44,13)
set Boundarypointsneighbors[45,14]:=(45,13) (46,14) (45,15) (44,14)
set Boundarypointsneighbors[45,15]:=(45,14) (46,15) (45,16) (44,15)
set Boundarypointsneighbors[45,16]:=(45,15) (46,16) (45,17) (44,16)
set Boundarypointsneighbors[45,17]:=(45,16) (46,17) (45,18) (44,17)
set Boundarypointsneighbors[45,18]:=(45,17) (46,18) (45,19) (44,18)
set Boundarypointsneighbors[45,19]:=(45,18) (46,19) (45,20) (44,19)
set Boundarypointsneighbors[45,20]:=(45,19) (46,20) (45,21) (44,20)
set Boundarypointsneighbors[45,21]:=(45,20) (46,21) (45,22) (44,21)
set Boundarypointsneighbors[45,22]:=(45,21) (46,22) (45,23) (44,22)
set Boundarypointsneighbors[45,23]:=(45,22) (46,23) (45,24) (44,23)
set Boundarypointsneighbors[45,24]:=(45,23) (46,24) (45,25) (44,24)
set Boundarypointsneighbors[45,25]:=(45,24) (46,25) (45,26) (44,25)
set Boundarypointsneighbors[45,26]:=(45,25) (46,26) (45,27) (44,26)
set Boundarypointsneighbors[45,27]:=(45,26) (46,27) (45,28) (44,27)
set Boundarypointsneighbors[45,28]:=(45,27) (46,28) (45,29) (44,28)
set Boundarypointsneighbors[45,29]:=(45,28) (46,29) (45,30) (44,29)
set Boundarypointsneighbors[45,30]:=(45,29) (46,30) (45,31) (44,30)
set Boundarypointsneighbors[45,31]:=(45,30) (46,31) (45,32) (44,31)
set Boundarypointsneighbors[45,32]:=(45,31) (46,32) (45,33) (44,32)
set Boundarypointsneighbors[45,33]:=(45,32) (46,33) (45,34) (44,33)
set Boundarypointsneighbors[45,34]:=(45,33) (46,34) (45,35) (44,34)
set Boundarypointsneighbors[45,35]:=(45,34) (46,35) (45,36) (44,35)
set Boundarypointsneighbors[45,36]:=(45,35) (46,36) (45,37) (44,36)
set Boundarypointsneighbors[45,37]:=(45,36) (46,37) (45,38) (44,37)
set Boundarypointsneighbors[45,38]:=(45,37) (46,38) (45,39) (44,38)
set Boundarypointsneighbors[45,39]:=(45,38) (46,39) (45,40) (44,39)
set Boundarypointsneighbors[45,40]:=(45,39) (46,40) (45,41) (44,40)
set Boundarypointsneighbors[45,41]:=(45,40) (46,41) (45,42) (44,41)
set Boundarypointsneighbors[45,42]:=(45,41) (46,42) (45,43) (44,42)
set Boundarypointsneighbors[45,43]:=(45,42) (46,43) (45,44) (44,43)
set Boundarypointsneighbors[45,44]:=(45,43) (46,44) (45,45) (44,44)
set Boundarypointsneighbors[45,45]:=(45,44) (46,45) (45,46) (44,45)
set Boundarypointsneighbors[45,46]:=(45,45) (46,46) (45,47) (44,46)
set Boundarypointsneighbors[45,47]:=(45,46) (46,47) (45,48) (44,47)
set Boundarypointsneighbors[45,48]:=(45,47) (46,48) (45,49) (44,48)
set Boundarypointsneighbors[45,49]:=(45,48) (46,49) (45,50) (44,49)
set Boundarypointsneighbors[45,50]:=(45,49) (46,50) (44,50)
set Boundarypointsneighbors[46,1]:=(47,1) (46,2) (45,1)
set Boundarypointsneighbors[46,2]:=(46,1) (47,2) (46,3) (45,2)
set Boundarypointsneighbors[46,3]:=(46,2) (47,3) (46,4) (45,3)
set Boundarypointsneighbors[46,4]:=(46,3) (47,4) (46,5) (45,4)
set Boundarypointsneighbors[46,5]:=(46,4) (47,5) (46,6) (45,5)
set Boundarypointsneighbors[46,6]:=(46,5) (47,6) (46,7) (45,6)
set Boundarypointsneighbors[46,7]:=(46,6) (47,7) (46,8) (45,7)
set Boundarypointsneighbors[46,8]:=(46,7) (47,8) (46,9) (45,8)
set Boundarypointsneighbors[46,9]:=(46,8) (47,9) (46,10) (45,9)
set Boundarypointsneighbors[46,10]:=(46,9) (47,10) (46,11) (45,10)
set Boundarypointsneighbors[46,11]:=(46,10) (47,11) (46,12) (45,11)
set Boundarypointsneighbors[46,12]:=(46,11) (47,12) (46,13) (45,12)
set Boundarypointsneighbors[46,13]:=(46,12) (47,13) (46,14) (45,13)
set Boundarypointsneighbors[46,14]:=(46,13) (47,14) (46,15) (45,14)
set Boundarypointsneighbors[46,15]:=(46,14) (47,15) (46,16) (45,15)
set Boundarypointsneighbors[46,16]:=(46,15) (47,16) (46,17) (45,16)
set Boundarypointsneighbors[46,17]:=(46,16) (47,17) (46,18) (45,17)
set Boundarypointsneighbors[46,18]:=(46,17) (47,18) (46,19) (45,18)
set Boundarypointsneighbors[46,19]:=(46,18) (47,19) (46,20) (45,19)
set Boundarypointsneighbors[46,20]:=(46,19) (47,20) (46,21) (45,20)
set Boundarypointsneighbors[46,21]:=(46,20) (47,21) (46,22) (45,21)
set Boundarypointsneighbors[46,22]:=(46,21) (47,22) (46,23) (45,22)
set Boundarypointsneighbors[46,23]:=(46,22) (47,23) (46,24) (45,23)
set Boundarypointsneighbors[46,24]:=(46,23) (47,24) (46,25) (45,24)
set Boundarypointsneighbors[46,25]:=(46,24) (47,25) (46,26) (45,25)
set Boundarypointsneighbors[46,26]:=(46,25) (47,26) (46,27) (45,26)
set Boundarypointsneighbors[46,27]:=(46,26) (47,27) (46,28) (45,27)
set Boundarypointsneighbors[46,28]:=(46,27) (47,28) (46,29) (45,28)
set Boundarypointsneighbors[46,29]:=(46,28) (47,29) (46,30) (45,29)
set Boundarypointsneighbors[46,30]:=(46,29) (47,30) (46,31) (45,30)
set Boundarypointsneighbors[46,31]:=(46,30) (47,31) (46,32) (45,31)
set Boundarypointsneighbors[46,32]:=(46,31) (47,32) (46,33) (45,32)
set Boundarypointsneighbors[46,33]:=(46,32) (47,33) (46,34) (45,33)
set Boundarypointsneighbors[46,34]:=(46,33) (47,34) (46,35) (45,34)
set Boundarypointsneighbors[46,35]:=(46,34) (47,35) (46,36) (45,35)
set Boundarypointsneighbors[46,36]:=(46,35) (47,36) (46,37) (45,36)
set Boundarypointsneighbors[46,37]:=(46,36) (47,37) (46,38) (45,37)
set Boundarypointsneighbors[46,38]:=(46,37) (47,38) (46,39) (45,38)
set Boundarypointsneighbors[46,39]:=(46,38) (47,39) (46,40) (45,39)
set Boundarypointsneighbors[46,40]:=(46,39) (47,40) (46,41) (45,40)
set Boundarypointsneighbors[46,41]:=(46,40) (47,41) (46,42) (45,41)
set Boundarypointsneighbors[46,42]:=(46,41) (47,42) (46,43) (45,42)
set Boundarypointsneighbors[46,43]:=(46,42) (47,43) (46,44) (45,43)
set Boundarypointsneighbors[46,44]:=(46,43) (47,44) (46,45) (45,44)
set Boundarypointsneighbors[46,45]:=(46,44) (47,45) (46,46) (45,45)
set Boundarypointsneighbors[46,46]:=(46,45) (47,46) (46,47) (45,46)
set Boundarypointsneighbors[46,47]:=(46,46) (47,47) (46,48) (45,47)
set Boundarypointsneighbors[46,48]:=(46,47) (47,48) (46,49) (45,48)
set Boundarypointsneighbors[46,49]:=(46,48) (47,49) (46,50) (45,49)
set Boundarypointsneighbors[46,50]:=(46,49) (47,50) (45,50)
set Boundarypointsneighbors[47,1]:=(48,1) (47,2) (46,1)
set Boundarypointsneighbors[47,2]:=(47,1) (48,2) (47,3) (46,2)
set Boundarypointsneighbors[47,3]:=(47,2) (48,3) (47,4) (46,3)
set Boundarypointsneighbors[47,4]:=(47,3) (48,4) (47,5) (46,4)
set Boundarypointsneighbors[47,5]:=(47,4) (48,5) (47,6) (46,5)
set Boundarypointsneighbors[47,6]:=(47,5) (48,6) (47,7) (46,6)
set Boundarypointsneighbors[47,7]:=(47,6) (48,7) (47,8) (46,7)
set Boundarypointsneighbors[47,8]:=(47,7) (48,8) (47,9) (46,8)
set Boundarypointsneighbors[47,9]:=(47,8) (48,9) (47,10) (46,9)
set Boundarypointsneighbors[47,10]:=(47,9) (48,10) (47,11) (46,10)
set Boundarypointsneighbors[47,11]:=(47,10) (48,11) (47,12) (46,11)
set Boundarypointsneighbors[47,12]:=(47,11) (48,12) (47,13) (46,12)
set Boundarypointsneighbors[47,13]:=(47,12) (48,13) (47,14) (46,13)
set Boundarypointsneighbors[47,14]:=(47,13) (48,14) (47,15) (46,14)
set Boundarypointsneighbors[47,15]:=(47,14) (48,15) (47,16) (46,15)
set Boundarypointsneighbors[47,16]:=(47,15) (48,16) (47,17) (46,16)
set Boundarypointsneighbors[47,17]:=(47,16) (48,17) (47,18) (46,17)
set Boundarypointsneighbors[47,18]:=(47,17) (48,18) (47,19) (46,18)
set Boundarypointsneighbors[47,19]:=(47,18) (48,19) (47,20) (46,19)
set Boundarypointsneighbors[47,20]:=(47,19) (48,20) (47,21) (46,20)
set Boundarypointsneighbors[47,21]:=(47,20) (48,21) (47,22) (46,21)
set Boundarypointsneighbors[47,22]:=(47,21) (48,22) (47,23) (46,22)
set Boundarypointsneighbors[47,23]:=(47,22) (48,23) (47,24) (46,23)
set Boundarypointsneighbors[47,24]:=(47,23) (48,24) (47,25) (46,24)
set Boundarypointsneighbors[47,25]:=(47,24) (48,25) (47,26) (46,25)
set Boundarypointsneighbors[47,26]:=(47,25) (48,26) (47,27) (46,26)
set Boundarypointsneighbors[47,27]:=(47,26) (48,27) (47,28) (46,27)
set Boundarypointsneighbors[47,28]:=(47,27) (48,28) (47,29) (46,28)
set Boundarypointsneighbors[47,29]:=(47,28) (48,29) (47,30) (46,29)
set Boundarypointsneighbors[47,30]:=(47,29) (48,30) (47,31) (46,30)
set Boundarypointsneighbors[47,31]:=(47,30) (48,31) (47,32) (46,31)
set Boundarypointsneighbors[47,32]:=(47,31) (48,32) (47,33) (46,32)
set Boundarypointsneighbors[47,33]:=(47,32) (48,33) (47,34) (46,33)
set Boundarypointsneighbors[47,34]:=(47,33) (48,34) (47,35) (46,34)
set Boundarypointsneighbors[47,35]:=(47,34) (48,35) (47,36) (46,35)
set Boundarypointsneighbors[47,36]:=(47,35) (48,36) (47,37) (46,36)
set Boundarypointsneighbors[47,37]:=(47,36) (48,37) (47,38) (46,37)
set Boundarypointsneighbors[47,38]:=(47,37) (48,38) (47,39) (46,38)
set Boundarypointsneighbors[47,39]:=(47,38) (48,39) (47,40) (46,39)
set Boundarypointsneighbors[47,40]:=(47,39) (48,40) (47,41) (46,40)
set Boundarypointsneighbors[47,41]:=(47,40) (48,41) (47,42) (46,41)
set Boundarypointsneighbors[47,42]:=(47,41) (48,42) (47,43) (46,42)
set Boundarypointsneighbors[47,43]:=(47,42) (48,43) (47,44) (46,43)
set Boundarypointsneighbors[47,44]:=(47,43) (48,44) (47,45) (46,44)
set Boundarypointsneighbors[47,45]:=(47,44) (48,45) (47,46) (46,45)
set Boundarypointsneighbors[47,46]:=(47,45) (48,46) (47,47) (46,46)
set Boundarypointsneighbors[47,47]:=(47,46) (48,47) (47,48) (46,47)
set Boundarypointsneighbors[47,48]:=(47,47) (48,48) (47,49) (46,48)
set Boundarypointsneighbors[47,49]:=(47,48) (48,49) (47,50) (46,49)
set Boundarypointsneighbors[47,50]:=(47,49) (48,50) (46,50)
set Boundarypointsneighbors[48,1]:=(49,1) (48,2) (47,1)
set Boundarypointsneighbors[48,2]:=(48,1) (49,2) (48,3) (47,2)
set Boundarypointsneighbors[48,3]:=(48,2) (49,3) (48,4) (47,3)
set Boundarypointsneighbors[48,4]:=(48,3) (49,4) (48,5) (47,4)
set Boundarypointsneighbors[48,5]:=(48,4) (49,5) (48,6) (47,5)
set Boundarypointsneighbors[48,6]:=(48,5) (49,6) (48,7) (47,6)
set Boundarypointsneighbors[48,7]:=(48,6) (49,7) (48,8) (47,7)
set Boundarypointsneighbors[48,8]:=(48,7) (49,8) (48,9) (47,8)
set Boundarypointsneighbors[48,9]:=(48,8) (49,9) (48,10) (47,9)
set Boundarypointsneighbors[48,10]:=(48,9) (49,10) (48,11) (47,10)
set Boundarypointsneighbors[48,11]:=(48,10) (49,11) (48,12) (47,11)
set Boundarypointsneighbors[48,12]:=(48,11) (49,12) (48,13) (47,12)
set Boundarypointsneighbors[48,13]:=(48,12) (49,13) (48,14) (47,13)
set Boundarypointsneighbors[48,14]:=(48,13) (49,14) (48,15) (47,14)
set Boundarypointsneighbors[48,15]:=(48,14) (49,15) (48,16) (47,15)
set Boundarypointsneighbors[48,16]:=(48,15) (49,16) (48,17) (47,16)
set Boundarypointsneighbors[48,17]:=(48,16) (49,17) (48,18) (47,17)
set Boundarypointsneighbors[48,18]:=(48,17) (49,18) (48,19) (47,18)
set Boundarypointsneighbors[48,19]:=(48,18) (49,19) (48,20) (47,19)
set Boundarypointsneighbors[48,20]:=(48,19) (49,20) (48,21) (47,20)
set Boundarypointsneighbors[48,21]:=(48,20) (49,21) (48,22) (47,21)
set Boundarypointsneighbors[48,22]:=(48,21) (49,22) (48,23) (47,22)
set Boundarypointsneighbors[48,23]:=(48,22) (49,23) (48,24) (47,23)
set Boundarypointsneighbors[48,24]:=(48,23) (49,24) (48,25) (47,24)
set Boundarypointsneighbors[48,25]:=(48,24) (49,25) (48,26) (47,25)
set Boundarypointsneighbors[48,26]:=(48,25) (49,26) (48,27) (47,26)
set Boundarypointsneighbors[48,27]:=(48,26) (49,27) (48,28) (47,27)
set Boundarypointsneighbors[48,28]:=(48,27) (49,28) (48,29) (47,28)
set Boundarypointsneighbors[48,29]:=(48,28) (49,29) (48,30) (47,29)
set Boundarypointsneighbors[48,30]:=(48,29) (49,30) (48,31) (47,30)
set Boundarypointsneighbors[48,31]:=(48,30) (49,31) (48,32) (47,31)
set Boundarypointsneighbors[48,32]:=(48,31) (49,32) (48,33) (47,32)
set Boundarypointsneighbors[48,33]:=(48,32) (49,33) (48,34) (47,33)
set Boundarypointsneighbors[48,34]:=(48,33) (49,34) (48,35) (47,34)
set Boundarypointsneighbors[48,35]:=(48,34) (49,35) (48,36) (47,35)
set Boundarypointsneighbors[48,36]:=(48,35) (49,36) (48,37) (47,36)
set Boundarypointsneighbors[48,37]:=(48,36) (49,37) (48,38) (47,37)
set Boundarypointsneighbors[48,38]:=(48,37) (49,38) (48,39) (47,38)
set Boundarypointsneighbors[48,39]:=(48,38) (49,39) (48,40) (47,39)
set Boundarypointsneighbors[48,40]:=(48,39) (49,40) (48,41) (47,40)
set Boundarypointsneighbors[48,41]:=(48,40) (49,41) (48,42) (47,41)
set Boundarypointsneighbors[48,42]:=(48,41) (49,42) (48,43) (47,42)
set Boundarypointsneighbors[48,43]:=(48,42) (49,43) (48,44) (47,43)
set Boundarypointsneighbors[48,44]:=(48,43) (49,44) (48,45) (47,44)
set Boundarypointsneighbors[48,45]:=(48,44) (49,45) (48,46) (47,45)
set Boundarypointsneighbors[48,46]:=(48,45) (49,46) (48,47) (47,46)
set Boundarypointsneighbors[48,47]:=(48,46) (49,47) (48,48) (47,47)
set Boundarypointsneighbors[48,48]:=(48,47) (49,48) (48,49) (47,48)
set Boundarypointsneighbors[48,49]:=(48,48) (49,49) (48,50) (47,49)
set Boundarypointsneighbors[48,50]:=(48,49) (49,50) (47,50)
set Boundarypointsneighbors[49,1]:=(50,1) (49,2) (48,1)
set Boundarypointsneighbors[49,2]:=(49,1) (50,2) (49,3) (48,2)
set Boundarypointsneighbors[49,3]:=(49,2) (50,3) (49,4) (48,3)
set Boundarypointsneighbors[49,4]:=(49,3) (50,4) (49,5) (48,4)
set Boundarypointsneighbors[49,5]:=(49,4) (50,5) (49,6) (48,5)
set Boundarypointsneighbors[49,6]:=(49,5) (50,6) (49,7) (48,6)
set Boundarypointsneighbors[49,7]:=(49,6) (50,7) (49,8) (48,7)
set Boundarypointsneighbors[49,8]:=(49,7) (50,8) (49,9) (48,8)
set Boundarypointsneighbors[49,9]:=(49,8) (50,9) (49,10) (48,9)
set Boundarypointsneighbors[49,10]:=(49,9) (50,10) (49,11) (48,10)
set Boundarypointsneighbors[49,11]:=(49,10) (50,11) (49,12) (48,11)
set Boundarypointsneighbors[49,12]:=(49,11) (50,12) (49,13) (48,12)
set Boundarypointsneighbors[49,13]:=(49,12) (50,13) (49,14) (48,13)
set Boundarypointsneighbors[49,14]:=(49,13) (50,14) (49,15) (48,14)
set Boundarypointsneighbors[49,15]:=(49,14) (50,15) (49,16) (48,15)
set Boundarypointsneighbors[49,16]:=(49,15) (50,16) (49,17) (48,16)
set Boundarypointsneighbors[49,17]:=(49,16) (50,17) (49,18) (48,17)
set Boundarypointsneighbors[49,18]:=(49,17) (50,18) (49,19) (48,18)
set Boundarypointsneighbors[49,19]:=(49,18) (50,19) (49,20) (48,19)
set Boundarypointsneighbors[49,20]:=(49,19) (50,20) (49,21) (48,20)
set Boundarypointsneighbors[49,21]:=(49,20) (50,21) (49,22) (48,21)
set Boundarypointsneighbors[49,22]:=(49,21) (50,22) (49,23) (48,22)
set Boundarypointsneighbors[49,23]:=(49,22) (50,23) (49,24) (48,23)
set Boundarypointsneighbors[49,24]:=(49,23) (50,24) (49,25) (48,24)
set Boundarypointsneighbors[49,25]:=(49,24) (50,25) (49,26) (48,25)
set Boundarypointsneighbors[49,26]:=(49,25) (50,26) (49,27) (48,26)
set Boundarypointsneighbors[49,27]:=(49,26) (50,27) (49,28) (48,27)
set Boundarypointsneighbors[49,28]:=(49,27) (50,28) (49,29) (48,28)
set Boundarypointsneighbors[49,29]:=(49,28) (50,29) (49,30) (48,29)
set Boundarypointsneighbors[49,30]:=(49,29) (50,30) (49,31) (48,30)
set Boundarypointsneighbors[49,31]:=(49,30) (50,31) (49,32) (48,31)
set Boundarypointsneighbors[49,32]:=(49,31) (50,32) (49,33) (48,32)
set Boundarypointsneighbors[49,33]:=(49,32) (50,33) (49,34) (48,33)
set Boundarypointsneighbors[49,34]:=(49,33) (50,34) (49,35) (48,34)
set Boundarypointsneighbors[49,35]:=(49,34) (50,35) (49,36) (48,35)
set Boundarypointsneighbors[49,36]:=(49,35) (50,36) (49,37) (48,36)
set Boundarypointsneighbors[49,37]:=(49,36) (50,37) (49,38) (48,37)
set Boundarypointsneighbors[49,38]:=(49,37) (50,38) (49,39) (48,38)
set Boundarypointsneighbors[49,39]:=(49,38) (50,39) (49,40) (48,39)
set Boundarypointsneighbors[49,40]:=(49,39) (50,40) (49,41) (48,40)
set Boundarypointsneighbors[49,41]:=(49,40) (50,41) (49,42) (48,41)
set Boundarypointsneighbors[49,42]:=(49,41) (50,42) (49,43) (48,42)
set Boundarypointsneighbors[49,43]:=(49,42) (50,43) (49,44) (48,43)
set Boundarypointsneighbors[49,44]:=(49,43) (50,44) (49,45) (48,44)
set Boundarypointsneighbors[49,45]:=(49,44) (50,45) (49,46) (48,45)
set Boundarypointsneighbors[49,46]:=(49,45) (50,46) (49,47) (48,46)
set Boundarypointsneighbors[49,47]:=(49,46) (50,47) (49,48) (48,47)
set Boundarypointsneighbors[49,48]:=(49,47) (50,48) (49,49) (48,48)
set Boundarypointsneighbors[49,49]:=(49,48) (50,49) (49,50) (48,49)
set Boundarypointsneighbors[49,50]:=(49,49) (50,50) (48,50)
set Boundarypointsneighbors[50,1]:=(50,2) (49,1)
set Boundarypointsneighbors[50,2]:=(50,1) (50,3) (49,2)
set Boundarypointsneighbors[50,3]:=(50,2) (50,4) (49,3)
set Boundarypointsneighbors[50,4]:=(50,3) (50,5) (49,4)
set Boundarypointsneighbors[50,5]:=(50,4) (50,6) (49,5)
set Boundarypointsneighbors[50,6]:=(50,5) (50,7) (49,6)
set Boundarypointsneighbors[50,7]:=(50,6) (50,8) (49,7)
set Boundarypointsneighbors[50,8]:=(50,7) (50,9) (49,8)
set Boundarypointsneighbors[50,9]:=(50,8) (50,10) (49,9)
set Boundarypointsneighbors[50,10]:=(50,9) (50,11) (49,10)
set Boundarypointsneighbors[50,11]:=(50,10) (50,12) (49,11)
set Boundarypointsneighbors[50,12]:=(50,11) (50,13) (49,12)
set Boundarypointsneighbors[50,13]:=(50,12) (50,14) (49,13)
set Boundarypointsneighbors[50,14]:=(50,13) (50,15) (49,14)
set Boundarypointsneighbors[50,15]:=(50,14) (50,16) (49,15)
set Boundarypointsneighbors[50,16]:=(50,15) (50,17) (49,16)
set Boundarypointsneighbors[50,17]:=(50,16) (50,18) (49,17)
set Boundarypointsneighbors[50,18]:=(50,17) (50,19) (49,18)
set Boundarypointsneighbors[50,19]:=(50,18) (50,20) (49,19)
set Boundarypointsneighbors[50,20]:=(50,19) (50,21) (49,20)
set Boundarypointsneighbors[50,21]:=(50,20) (50,22) (49,21)
set Boundarypointsneighbors[50,22]:=(50,21) (50,23) (49,22)
set Boundarypointsneighbors[50,23]:=(50,22) (50,24) (49,23)
set Boundarypointsneighbors[50,24]:=(50,23) (50,25) (49,24)
set Boundarypointsneighbors[50,25]:=(50,24) (50,26) (49,25)
set Boundarypointsneighbors[50,26]:=(50,25) (50,27) (49,26)
set Boundarypointsneighbors[50,27]:=(50,26) (50,28) (49,27)
set Boundarypointsneighbors[50,28]:=(50,27) (50,29) (49,28)
set Boundarypointsneighbors[50,29]:=(50,28) (50,30) (49,29)
set Boundarypointsneighbors[50,30]:=(50,29) (50,31) (49,30)
set Boundarypointsneighbors[50,31]:=(50,30) (50,32) (49,31)
set Boundarypointsneighbors[50,32]:=(50,31) (50,33) (49,32)
set Boundarypointsneighbors[50,33]:=(50,32) (50,34) (49,33)
set Boundarypointsneighbors[50,34]:=(50,33) (50,35) (49,34)
set Boundarypointsneighbors[50,35]:=(50,34) (50,36) (49,35)
set Boundarypointsneighbors[50,36]:=(50,35) (50,37) (49,36)
set Boundarypointsneighbors[50,37]:=(50,36) (50,38) (49,37)
set Boundarypointsneighbors[50,38]:=(50,37) (50,39) (49,38)
set Boundarypointsneighbors[50,39]:=(50,38) (50,40) (49,39)
set Boundarypointsneighbors[50,40]:=(50,39) (50,41) (49,40)
set Boundarypointsneighbors[50,41]:=(50,40) (50,42) (49,41)
set Boundarypointsneighbors[50,42]:=(50,41) (50,43) (49,42)
set Boundarypointsneighbors[50,43]:=(50,42) (50,44) (49,43)
set Boundarypointsneighbors[50,44]:=(50,43) (50,45) (49,44)
set Boundarypointsneighbors[50,45]:=(50,44) (50,46) (49,45)
set Boundarypointsneighbors[50,46]:=(50,45) (50,47) (49,46)
set Boundarypointsneighbors[50,47]:=(50,46) (50,48) (49,47)
set Boundarypointsneighbors[50,48]:=(50,47) (50,49) (49,48)
set Boundarypointsneighbors[50,49]:=(50,48) (50,50) (49,49)
set Boundarypointsneighbors[50,50]:=(50,49) (49,50)
