# Supplementary material for: A dual model node based optimization algorithm for simultaneous escape routing in PCBs
Source: PeerJ Comput Sci. 2021 Apr 16;7:e499. doi: 10.7717/peerj-cs.499 (PMC8056246; doi:10.7717/peerj-cs.499)
Supplement: Supplemental Information 7 [file peerj-cs-07-499-s007.dat]

############DATA FILE
set Rows:=1 2 3 4 5 6 7 8 9 10 11 12 13 14 15 16 17 18 19 20;
set Columns:=1 2 3 4 5 6 7 8 9 10 11 12 13 14 15 16 17 18 19 20;

set Points:= (1,1)(1,2)(1,3)(1,4)(1,5)(1,6)(1,7)(1,8)(1,9)(1,10)(1,11)(1,12)(1,13)(1,14)(1,15)(1,16)(1,17)(1,18)(1,19)(1,20)(2,1)(2,2)(2,3)(2,4)(2,5)(2,6)(2,7)(2,8)(2,9)(2,10)(2,11)(2,12)(2,13)(2,14)(2,15)(2,16)(2,17)(2,18)(2,19)(2,20)(3,1)(3,2)(3,3)(3,4)(3,5)(3,6)(3,7)(3,8)(3,9)(3,10)(3,11)(3,12)(3,13)(3,14)(3,15)(3,16)(3,17)(3,18)(3,19)(3,20)(4,1)(4,2)(4,3)(4,4)(4,5)(4,6)(4,7)(4,8)(4,9)(4,10)(4,11)(4,12)(4,13)(4,14)(4,15)(4,16)(4,17)(4,18)(4,19)(4,20)(5,1)(5,2)(5,3)(5,4)(5,5)(5,6)(5,7)(5,8)(5,9)(5,10)(5,11)(5,12)(5,13)(5,14)(5,15)(5,16)(5,17)(5,18)(5,19)(5,20)(6,1)(6,2)(6,3)(6,4)(6,5)(6,6)(6,7)(6,8)(6,9)(6,10)(6,11)(6,12)(6,13)(6,14)(6,15)(6,16)(6,17)(6,18)(6,19)(6,20)(7,1)(7,2)(7,3)(7,4)(7,5)(7,6)(7,7)(7,8)(7,9)(7,10)(7,11)(7,12)(7,13)(7,14)(7,15)(7,16)(7,17)(7,18)(7,19)(7,20)(8,1)(8,2)(8,3)(8,4)(8,5)(8,6)(8,7)(8,8)(8,9)(8,10)(8,11)(8,12)(8,13)(8,14)(8,15)(8,16)(8,17)(8,18)(8,19)(8,20)(9,1)(9,2)(9,3)(9,4)(9,5)(9,6)(9,7)(9,8)(9,9)(9,10)(9,11)(9,12)(9,13)(9,14)(9,15)(9,16)(9,17)(9,18)(9,19)(9,20)(10,1)(10,2)(10,3)(10,4)(10,5)(10,6)(10,7)(10,8)(10,9)(10,10)
(10,11)(10,12)(10,13)(10,14)(10,15)(10,16)(10,17)(10,18)(10,19)(10,20)(11,1)(11,2)(11,3)(11,4)(11,5)(11,6)(11,7)(11,8)(11,9)(11,10)(11,11)(11,12)(11,13)(11,14)(11,15)(11,16)(11,17)(11,18)(11,19)(11,20)(12,1)(12,2)(12,3)(12,4)(12,5)(12,6)(12,7)(12,8)(12,9)(12,10)(12,11)(12,12)(12,13)(12,14)(12,15)(12,16)(12,17)(12,18)(12,19)(12,20)(13,1)(13,2)(13,3)(13,4)(13,5)(13,6)(13,7)(13,8)(13,9)(13,10)(13,11)(13,12)(13,13)(13,14)(13,15)(13,16)(13,17)(13,18)(13,19)(13,20)(14,1)(14,2)(14,3)(14,4)(14,5)(14,6)(14,7)(14,8)(14,9)(14,10)(14,11)(14,12)(14,13)(14,14)(14,15)(14,16)(14,17)(14,18)(14,19)(14,20)(15,1)(15,2)(15,3)(15,4)(15,5)(15,6)(15,7)(15,8)(15,9)(15,10)(15,11)(15,12)(15,13)(15,14)(15,15)(15,16)(15,17)(15,18)(15,19)(15,20)(16,1)(16,2)(16,3)(16,4)(16,5)(16,6)(16,7)(16,8)(16,9)(16,10)(16,11)(16,12)(16,13)(16,14)(16,15)(16,16)(16,17)(16,18)(16,19)(16,20)(17,1)(17,2)(17,3)(17,4)(17,5)(17,6)(17,7)(17,8)(17,9)(17,10)(17,11)(17,12)(17,13)(17,14)(17,15)(17,16)(17,17)(17,18)(17,19)(17,20)(18,1)(18,2)(18,3)(18,4)(18,5)(18,6)(18,7)(18,8)(18,9)(18,10)(18,11)(18,12)(18,13)(18,14)(18,15)(18,16)(18,17)(18,18)(18,19)(18,20)(19,1)(19,2)(19,3)(19,4)(19,5)(19,6)(19,7)(19,8)(19,9)(19,10)(19,11)(19,12)(19,13)(19,14)(19,15)(19,16)(19,17)(19,18)(19,19)(19,20)(20,1)(20,2)(20,3)(20,4)(20,5)(20,6)(20,7)(20,8)(20,9)(20,10)(20,11)(20,12)(20,13)(20,14)(20,15)(20,16)(20,17)(20,18)(20,19)(20,20);

set Boundarypoints:=(1,1)(1,2)(1,3)(1,4)(1,5)(1,6)(1,7)(1,8)(1,9)(1,10)(1,11)(1,12)(1,13)(1,14)(1,15)(1,16)(1,17)(1,18)(1,19)(1,20)(2,1)(2,2)(2,3)(2,4)(2,5)(2,6)(2,7)(2,8)(2,9)(2,10)(2,11)(2,12)(2,13)(2,14)(2,15)(2,16)(2,17)(2,18)(2,19)(2,20)(3,1)(3,2)(3,3)(3,4)(3,5)(3,6)(3,7)(3,8)(3,9)(3,10)(3,11)(3,12)(3,13)(3,14)(3,15)(3,16)(3,17)(3,18)(3,19)(3,20)(4,1)(4,2)(4,3)(4,10)(4,11)(4,18)(4,19)(4,20)(5,1)(5,2)(5,3)(5,10)(5,11)(5,18)(5,19)(5,20)(6,1)(6,2)(6,3)(6,10)(6,11)(6,18)(6,19)(6,20)(7,1)(7,2)(7,3)(7,10)(7,11)(7,18)(7,19)(7,20)(8,1)(8,2)(8,3)(8,10)(8,11)(8,18)(8,19)(8,20)(9,1)(9,2)(9,3)(9,10)(9,11)(9,18)(9,19)(9,20)(10,1)(10,2)(10,3)(10,10)(10,11)(10,18)(10,19)(10,20)(11,1)(11,2)(11,3)(11,10)(11,11)(11,18)(11,19)(11,20)(12,1)(12,2)(12,3)(12,10)(12,11)(12,18)(12,19)(12,20)(13,1)(13,2)(13,3)(13,10)(13,11)(13,18)(13,19)(13,20)(14,1)(14,2)(14,3)(14,10)(14,11)(14,18)(14,19)(14,20)(15,1)(15,2)(15,3)(15,10)(15,11)(15,18)(15,19)(15,20)(16,1)(16,2)(16,3)(16,10)(16,11)(16,18)(16,19)(16,20)(17,1)(17,2)(17,3)(17,4)(17,5)(17,6)(17,7)(17,8)(17,9)(17,10)(17,11)(17,12)(17,13)(17,14)(17,15)(17,16)(17,17)(17,18)(17,19)(17,20)(18,1)(18,2)(18,3)(18,4)(18,5)(18,6)(18,7)(18,8)(18,9)(18,10)(18,11)(18,12)(18,13)(18,14)(18,15)(18,16)(18,17)(18,18)(18,19)(18,20)(19,1)(19,2)(19,3)(19,4)(19,5)(19,6)(19,7)(19,8)(19,9)(19,10)(19,11)(19,12)(19,13)(19,14)(19,15)(19,16)(19,17)(19,18)(19,19)(19,20)(20,1)(20,2)(20,3)(20,4)(20,5)(20,6)(20,7)(20,8)(20,9)(20,10)(20,11)(20,12)(20,13)(20,14)(20,15)(20,16)(20,17)(20,18)(20,19)(20,20);

set Connectingpoints:=(4,4)(4,5)(4,6)(4,7)(4,8)(4,9)(4,12)(4,13)(4,14)(4,15)(4,16)(4,17)(5,4)(5,5)(5,6)(5,7)(5,8)(5,9)(5,12)(5,13)(5,14)(5,15)(5,16)(5,17)(6,4)(6,5)(6,6)(6,7)(6,8)(6,9)(6,12)(6,13)(6,14)(6,15)(6,16)(6,17)(7,4)(7,5)(7,6)(7,7)(7,8)(7,9)(7,12)(7,13)(7,14)(7,15)(7,16)(7,17)(8,4)(8,5)(8,6)(8,7)(8,8)(8,9)(8,12)(8,13)(8,14)(8,15)(8,16)(8,17)(9,4)(9,5)(9,6)(9,7)(9,8)(9,9)(9,12)(9,13)(9,14)(9,15)(9,16)(9,17)(10,4)(10,5)(10,6)(10,7)(10,8)(10,9)(10,12)(10,13)(10,14)(10,15)(10,16)(10,17)(11,4)(11,5)(11,6)(11,7)(11,8)(11,9)(11,12)(11,13)(11,14)(11,15)(11,16)(11,17)(12,4)(12,5)(12,6)(12,7)(12,8)(12,9)(12,12)(12,13)(12,14)(12,15)(12,16)(12,17)(13,4)(13,5)(13,6)(13,7)(13,8)(13,9)(13,12)(13,13)(13,14)(13,15)(13,16)(13,17)(14,4)(14,5)(14,6)(14,7)(14,8)(14,9)(14,12)(14,13)(14,14)(14,15)(14,16)(14,17)(15,4)(15,5)(15,6)(15,7)(15,8)(15,9)(15,12)(15,13)(15,14)(15,15)(15,16)(15,17)(16,4)(16,5)(16,6)(16,7)(16,8)(16,9)(16,12)(16,13)(16,14)(16,15)(16,16)(16,17);


set SD:=(6,9)(6,12) (7,9)(7,12) (9,9)(9,12) (4,8)(4,16)
 (4,5)(4,13);
#(8,9)(8,12);

#(10,9)(10,12)(11,9)(11,12)(12,9)(12,12) (13,9)(14,9)(15,9)
#(16,9) (13,12)(14,12)(15,12)(16,12)
#(5,9)(5,4)(6,4)(7,4) (5,12)(5,17)(6,17)(7,17)
#(8,4)(9,4)(10,4)(11,4)(12,4)(13,4)(14,4)(15,4)(16,4)
#(8,17)(9,17)(10,17)(11,17)(12,17)(13,17)(14,17)(15,17)(16,17)
#(16,5)(16,6)(16,7)(16,8) (16,16)(16,15)(16,14)(16,13);

 

set Localflows:=(6,9)(7,9)(9,9)(4,8)(4,5);
#(8,9);

#(10,9)(11,9)(12,9) (13,9)(14,9)(15,9)(16,9) (5,9)(5,4)(6,4)
#(7,4)(8,4)(9,4)(10,4)(11,4)(12,4)(13,4)(14,4)(15,4)(16,4) 
#(16,5)(16,6)(16,7)(16,8);

set Destination[7,9]:=(7,12);
set Destination[6,9]:=(6,12);
set Destination[9,9]:=(9,12);
set Destination[4,8]:=(4,16);
set Destination[4,5]:=(4,13);


#set Destination[8,9]:=(8,12);

#set Destination[10,9]:=(10,12);
#set Destination[11,9]:=(11,12);
#set Destination[12,9]:=(12,12);

#set Destination[13,9]:=(13,12);
#set Destination[14,9]:=(14,12);
#set Destination[15,9]:=(15,12);
#set Destination[16,9]:=(16,12);


#set Destination[5,9]:=(5,12);
#set Destination[5,4]:=(5,17);
#set Destination[6,4]:=(6,17);
#set Destination[7,4]:=(7,17);

#set Destination[8,4]:=(8,17);
#set Destination[9,4]:=(9,17);
#set Destination[10,4]:=(10,17);
#set Destination[11,4]:=(11,17);
#set Destination[12,4]:=(12,17);
#set Destination[13,4]:=(13,17);
#set Destination[14,4]:=(14,17);
#set Destination[15,4]:=(15,17);
#set Destination[16,4]:=(16,17);

#set Destination[16,5]:=(16,16);
#set Destination[16,6]:=(16,15);
#set Destination[16,7]:=(16,14);
#set Destination[16,8]:=(16,13);


set Boundarypointsneighbors[1,1]:=(1,2) (2,1); 
set Boundarypointsneighbors[1,2]:=(1,1) (1,3) (2,2);
set Boundarypointsneighbors[1,3]:=(1,2) (1,4) (2,3);
set Boundarypointsneighbors[1,4]:=(1,3) (1,5) (2,4);
set Boundarypointsneighbors[1,5]:=(1,4) (1,6) (2,5);
set Boundarypointsneighbors[1,6]:=(1,5) (1,7) (2,6);
set Boundarypointsneighbors[1,7]:=(1,6) (1,8) (2,7);
set Boundarypointsneighbors[1,8]:=(1,7) (1,9) (2,8);
set Boundarypointsneighbors[1,9]:=(1,8) (1,10) (2,9);
set Boundarypointsneighbors[1,10]:=(1,9) (1,11) (2,10);

set Boundarypointsneighbors[1,11]:=(1,10) (1,12) (2,11); 
set Boundarypointsneighbors[1,12]:=(1,11) (1,13) (2,12);
set Boundarypointsneighbors[1,13]:=(1,12) (1,14) (2,13);
set Boundarypointsneighbors[1,14]:=(1,13) (1,15) (2,14);
set Boundarypointsneighbors[1,15]:=(1,14) (1,16) (2,15);
set Boundarypointsneighbors[1,16]:=(1,15) (1,17) (2,16);
set Boundarypointsneighbors[1,17]:=(1,16) (1,18) (2,17);
set Boundarypointsneighbors[1,18]:=(1,17) (1,19) (2,18);
set Boundarypointsneighbors[1,19]:=(1,18) (1,20) (2,19);
set Boundarypointsneighbors[1,20]:=(1,19) (2,20);


set Boundarypointsneighbors[2,1]:=(1,1) (3,1) (2,2);
set Boundarypointsneighbors[2,2]:=(2,1) (2,3) (1,2) (3,2);
set Boundarypointsneighbors[2,3]:=(2,2) (2,4) (1,3) (3,3);
set Boundarypointsneighbors[2,4]:=(2,3) (2,5) (1,4) (3,4);
set Boundarypointsneighbors[2,5]:=(2,4) (2,6) (1,5) (3,5);
set Boundarypointsneighbors[2,6]:=(2,5) (2,7) (1,6) (3,6);
set Boundarypointsneighbors[2,7]:=(2,6) (2,8) (1,7) (3,7);
set Boundarypointsneighbors[2,8]:=(2,7) (2,9) (1,8) (3,8);
set Boundarypointsneighbors[2,9]:=(2,8) (2,10) (1,9) (3,9);
set Boundarypointsneighbors[2,10]:=(1,10) (3,10) (2,9) (2,11);

set Boundarypointsneighbors[2,11]:=(1,11) (3,11) (2,12) (2,10);
set Boundarypointsneighbors[2,12]:=(2,11) (2,13) (1,12) (3,12);
set Boundarypointsneighbors[2,13]:=(2,12) (2,14) (1,13) (3,13);
set Boundarypointsneighbors[2,14]:=(2,13) (2,15) (1,14) (3,14);
set Boundarypointsneighbors[2,15]:=(2,14) (2,16) (1,15) (3,15);
set Boundarypointsneighbors[2,16]:=(2,15) (2,17) (1,16) (3,16);
set Boundarypointsneighbors[2,17]:=(2,16) (2,18) (1,17) (3,17);
set Boundarypointsneighbors[2,18]:=(2,17) (2,19) (1,18) (3,18);
set Boundarypointsneighbors[2,19]:=(2,18) (2,20) (1,19) (3,19);
set Boundarypointsneighbors[2,20]:=(1,20) (3,20) (2,19);


set Boundarypointsneighbors[3,1]:=(2,1) (3,2) (4,1);
set Boundarypointsneighbors[3,2]:=(3,1) (3,3) (2,2) (4,2);
set Boundarypointsneighbors[3,3]:=(3,2) (3,4) (2,3) (4,3);
set Boundarypointsneighbors[3,4]:=(3,3) (3,5) (2,4);
set Boundarypointsneighbors[3,5]:=(3,4) (3,6) (2,5);
set Boundarypointsneighbors[3,6]:=(3,5) (3,7) (2,6);
set Boundarypointsneighbors[3,7]:=(3,6) (3,8) (2,7);
set Boundarypointsneighbors[3,8]:=(3,7) (3,9) (2,8);
set Boundarypointsneighbors[3,9]:=(3,8) (3,10) (2,9);
set Boundarypointsneighbors[3,10]:=(2,10) (3,9) (3,11) (4,10);

set Boundarypointsneighbors[3,11]:=(2,11) (3,12) (3,10) (4,11);
set Boundarypointsneighbors[3,12]:=(3,11) (3,13) (2,12);
set Boundarypointsneighbors[3,13]:=(3,12) (3,14) (2,13);
set Boundarypointsneighbors[3,14]:=(3,13) (3,15) (2,14);
set Boundarypointsneighbors[3,15]:=(3,14) (3,16) (2,15);
set Boundarypointsneighbors[3,16]:=(3,15) (3,17) (2,16);
set Boundarypointsneighbors[3,17]:=(3,16) (3,18) (2,17);
set Boundarypointsneighbors[3,18]:=(3,17) (3,19) (2,18) (4,18);
set Boundarypointsneighbors[3,19]:=(3,18) (3,20) (2,19) (4,19);
set Boundarypointsneighbors[3,20]:=(2,20) (3,19) (4,20);


set Boundarypointsneighbors[4,1]:=(3,1) (5,1) (4,2);
set Boundarypointsneighbors[4,2]:=(4,1) (4,3) (3,2) (5,2);
set Boundarypointsneighbors[4,3]:=(4,2) (3,3) (5,3);
set Pointsneighbors[4,4]:=(4,3) (4,5) (3,4) (5,4);
set Pointsneighbors[4,5]:=(4,6) (3,5) (5,5) (4,4);
set Pointsneighbors[4,6]:=(4,5) (3,6) (5,6) (4,7);
set Pointsneighbors[4,7]:=(4,6) (4,8) (3,7) (5,7);
set Pointsneighbors[4,8]:=(4,7) (4,9) (3,8) (5,8);
set Pointsneighbors[4,9]:=(4,8) (4,10) (3,9) (5,9);
set Boundarypointsneighbors[4,10]:=(3,10) (5,10) (4,11);

set Boundarypointsneighbors[4,11]:=(3,11) (5,11) (4,10);
set Pointsneighbors[4,12]:=(4,11) (4,13) (3,12) (5,12);
set Pointsneighbors[4,13]:=(4,12) (4,14) (3,13) (5,13);
set Pointsneighbors[4,14]:=(4,13) (4,15) (3,14) (5,14);
set Pointsneighbors[4,15]:=(4,14) (4,16) (3,15) (5,15);
set Pointsneighbors[4,16]:=(4,15) (4,17) (3,16) (5,16);
set Pointsneighbors[4,17]:=(4,16) (4,18) (3,17) (5,17);
set Boundarypointsneighbors[4,18]:=(4,19) (3,18) (5,18);
set Boundarypointsneighbors[4,19]:=(4,18) (4,20) (3,19) (5,19);
set Boundarypointsneighbors[4,20]:=(3,20) (5,20) (4,19);

set Boundarypointsneighbors[5,1]:=(4,1) (6,1) (5,2);
set Boundarypointsneighbors[5,2]:=(5,1) (5,3) (4,2) (6,2);
set Boundarypointsneighbors[5,3]:=(5,2) (4,3) (6,3);
set Pointsneighbors[5,4]:=(5,3) (5,5) (4,4) (6,4);
set Pointsneighbors[5,5]:=(5,4) (5,6) (4,5)  (6,5);
set Pointsneighbors[5,6]:=(5,5) (5,7) (4,6)  (6,6);
set Pointsneighbors[5,7]:=(5,6) (5,8) (4,7) (6,7);
set Pointsneighbors[5,8]:=(5,7) (5,9) (4,8) (6,8);
set Pointsneighbors[5,9]:=(5,8) (5,10) (4,9) (6,9);
set Boundarypointsneighbors[5,10]:=(4,10) (6,10) (5,11);

set Boundarypointsneighbors[5,11]:=(4,11) (6,11) (5,10);
set Pointsneighbors[5,12]:=(5,11) (5,13) (4,12) (6,12);
set Pointsneighbors[5,13]:=(5,12) (5,14) (4,13) (6,13);
set Pointsneighbors[5,14]:=(5,13) (5,15) (4,14) (6,14);
set Pointsneighbors[5,15]:=(5,14) (5,16) (4,15) (6,15);
set Pointsneighbors[5,16]:=(5,15) (5,17) (4,16) (6,16);
set Pointsneighbors[5,17]:=(5,16) (5,18) (4,17) (6,17);
set Boundarypointsneighbors[5,18]:=(5,19) (4,18) (6,18);
set Boundarypointsneighbors[5,19]:=(5,18) (5,20) (4,19) (6,19);
set Boundarypointsneighbors[5,20]:=(4,20) (6,20) (5,19);


set Boundarypointsneighbors[6,1]:=(5,1) (7,1) (6,2);
set Boundarypointsneighbors[6,2]:=(6,1) (6,3) (5,2) (7,2);
set Boundarypointsneighbors[6,3]:=(6,2) (5,3) (7,3);
set Pointsneighbors[6,4]:=(6,3) (6,5) (5,4) (7,4);
set Pointsneighbors[6,5]:=(6,4) (6,6) (5,5) (7,5);
set Pointsneighbors[6,6]:=(6,5) (6,7) (5,6) (7,6);
set Pointsneighbors[6,7]:=(6,6) (6,8) (5,7) (7,7);
set Pointsneighbors[6,8]:=(6,7) (6,9) (5,8) (7,8);
set Pointsneighbors[6,9]:=(6,8) (6,10) (5,9) (7,9);
set Boundarypointsneighbors[6,10]:=(5,10) (7,10) (6,11);

set Boundarypointsneighbors[6,11]:=(5,11) (7,11) (6,10);
set Pointsneighbors[6,12]:=(6,11) (6,13) (5,12) (7,12);
set Pointsneighbors[6,13]:=(6,12) (6,14) (5,13) (7,13);
set Pointsneighbors[6,14]:=(6,13) (6,15) (5,14) (7,14);
set Pointsneighbors[6,15]:=(6,14) (6,16) (5,15) (7,15);
set Pointsneighbors[6,16]:=(6,15) (6,17) (5,16) (7,16);
set Pointsneighbors[6,17]:=(6,16) (6,18) (5,17) (7,17);
set Boundarypointsneighbors[6,18]:=(6,19) (5,18) (7,18);
set Boundarypointsneighbors[6,19]:=(6,18) (6,20) (5,19) (7,19);
set Boundarypointsneighbors[6,20]:=(5,20) (7,20) (6,19);


set Boundarypointsneighbors[7,1]:=(6,1) (7,2) (8,1);
set Boundarypointsneighbors[7,2]:=(6,2) (7,1) (8,2) (7,3);
set Boundarypointsneighbors[7,3]:=(6,3) (7,2) (8,3);
set Pointsneighbors[7,4]:=(7,3) (7,5) (6,4) (8,4);
set Pointsneighbors[7,5]:=(7,4) (7,6) (6,5) (8,5);
set Pointsneighbors[7,6]:=(7,5) (7,7) (6,6) (8,6);
set Pointsneighbors[7,7]:=(7,6) (7,8) (6,7) (8,7);
set Pointsneighbors[7,8]:=(7,7) (7,9) (6,8) (8,8);
set Pointsneighbors[7,9]:=(7,8) (7,10) (6,9) (8,9);
set Boundarypointsneighbors[7,10]:=(6,10) (8,10) (7,11);

set Boundarypointsneighbors[7,11]:=(6,11) (8,11) (7,10);
set Pointsneighbors[7,12]:=(7,11) (7,13) (6,12) (8,12);
set Pointsneighbors[7,13]:=(7,12) (7,14) (6,13) (8,13);
set Pointsneighbors[7,14]:=(7,13) (7,15) (6,14) (8,14);
set Pointsneighbors[7,15]:=(7,14) (7,16) (6,15) (8,15);
set Pointsneighbors[7,16]:=(7,15) (7,17) (6,16) (8,16);
set Pointsneighbors[7,17]:=(7,16) (7,18) (6,17) (8,17);
set Boundarypointsneighbors[7,18]:=(7,19) (6,18) (8,18);
set Boundarypointsneighbors[7,19]:=(7,18) (7,20) (6,19) (8,19);
set Boundarypointsneighbors[7,20]:=(6,20) (8,20) (7,19);


set Boundarypointsneighbors[8,1]:=(7,1) (8,2) (9,1);
set Boundarypointsneighbors[8,2]:=(7,2) (8,1) (9,2) (8,3);
set Boundarypointsneighbors[8,3]:=(7,3) (8,2) (9,3);
set Pointsneighbors[8,4]:=(8,3) (8,5) (7,4) (9,4);
set Pointsneighbors[8,5]:=(8,4) (8,6) (7,5) (9,5);
set Pointsneighbors[8,6]:=(8,5) (8,7) (7,6) (9,6);
set Pointsneighbors[8,7]:=(8,6) (8,8) (7,7) (9,7);
set Pointsneighbors[8,8]:=(8,7) (8,9) (7,8) (9,8);
set Pointsneighbors[8,9]:=(8,8) (8,10) (7,9) (9,9);
set Boundarypointsneighbors[8,10]:=(7,10) (9,10) (8,11);

set Boundarypointsneighbors[8,11]:=(7,11) (9,11) (8,10);
set Pointsneighbors[8,12]:=(8,11) (8,13) (7,12) (9,12);
set Pointsneighbors[8,13]:=(8,12) (8,14) (7,13) (9,13);
set Pointsneighbors[8,14]:=(8,13) (8,15) (7,14) (9,14);
set Pointsneighbors[8,15]:=(8,14) (8,16) (7,15) (9,15);
set Pointsneighbors[8,16]:=(8,15) (8,17) (7,16) (9,16);
set Pointsneighbors[8,17]:=(8,16) (8,18) (7,17) (9,17);
set Boundarypointsneighbors[8,18]:=(7,18) (8,19) (9,18);
set Boundarypointsneighbors[8,19]:=(7,19) (8,18) (9,19) (8,20) ;
set Boundarypointsneighbors[8,20]:=(7,20) (8,19) (9,20);


set Boundarypointsneighbors[9,1]:=(8,1) (9,2) (10,1);
set Boundarypointsneighbors[9,2]:=(8,2) (9,1) (10,2) (9,3);
set Boundarypointsneighbors[9,3]:=(8,3) (9,2) (10,3);
set Pointsneighbors[9,4]:=(9,3) (9,5) (8,4) (10,4);
set Pointsneighbors[9,5]:=(9,4) (9,6) (8,5) (10,5);
set Pointsneighbors[9,6]:=(9,5) (9,7) (8,6) (10,6);
set Pointsneighbors[9,7]:=(9,6) (9,8) (8,7) (10,7);
set Pointsneighbors[9,8]:=(9,7) (9,9) (8,8) (10,8);
set Pointsneighbors[9,9]:=(9,8) (9,10) (8,9) (10,9);
set Boundarypointsneighbors[9,10]:=(8,10) (10,10) (9,11);

set Boundarypointsneighbors[9,11]:=(8,11) (10,11) (9,10);
set Pointsneighbors[9,12]:=(9,11) (9,13) (8,12) (10,12);
set Pointsneighbors[9,13]:=(9,12) (9,14) (8,13) (10,13);
set Pointsneighbors[9,14]:=(9,13) (9,15) (8,14) (10,14);
set Pointsneighbors[9,15]:=(9,14) (9,16) (8,15) (10,15);
set Pointsneighbors[9,16]:=(9,15) (9,17) (8,16) (10,16);
set Pointsneighbors[9,17]:=(9,16) (9,18) (8,17) (10,17);
set Boundarypointsneighbors[9,18]:=(8,18) (9,19) (10,18);
set Boundarypointsneighbors[9,19]:=(8,19) (9,18) (10,19) (9,20) ;
set Boundarypointsneighbors[9,20]:=(8,20) (9,19) (10,20);


set Boundarypointsneighbors[10,1]:=(9,1) (10,2) (11,1);
set Boundarypointsneighbors[10,2]:=(9,2) (10,1) (11,2) (10,3);
set Boundarypointsneighbors[10,3]:=(9,3) (10,2) (11,3);
set Pointsneighbors[10,4]:=(10,3) (10,5) (9,4) (11,4);
set Pointsneighbors[10,5]:=(10,4) (10,6) (9,5) (11,5);
set Pointsneighbors[10,6]:=(10,5) (10,7) (9,6) (11,6);
set Pointsneighbors[10,7]:=(10,6) (10,8) (9,7) (11,7);
set Pointsneighbors[10,8]:=(10,7) (10,9) (9,8) (11,8);
set Pointsneighbors[10,9]:=(10,8) (10,10) (9,9) (11,9);
set Boundarypointsneighbors[10,10]:=(9,10) (11,10) (10,11);

set Boundarypointsneighbors[10,11]:=(9,11) (11,11) (10,10);
set Pointsneighbors[10,12]:=(10,11) (10,13) (9,12) (11,12);
set Pointsneighbors[10,13]:=(10,12) (10,14) (9,13) (11,13);
set Pointsneighbors[10,14]:=(10,13) (10,15) (9,14) (11,14);
set Pointsneighbors[10,15]:=(10,14) (10,16) (9,15) (11,15);
set Pointsneighbors[10,16]:=(10,15) (10,17) (9,16) (11,16);
set Pointsneighbors[10,17]:=(10,16) (10,18) (9,17) (11,17);
set Boundarypointsneighbors[10,18]:=(9,18) (10,19) (11,18);
set Boundarypointsneighbors[10,19]:=(9,19) (10,18) (11,19) (10,20) ;
set Boundarypointsneighbors[10,20]:=(9,20) (10,19) (11,20);

set Boundarypointsneighbors[11,1]:=(10,1) (11,2) (12,1);
set Boundarypointsneighbors[11,2]:=(10,2) (11,1) (12,2) (11,3);
set Boundarypointsneighbors[11,3]:=(10,3) (11,2) (12,3);
set Pointsneighbors[11,4]:=(11,3) (11,5) (10,4) (12,4);
set Pointsneighbors[11,5]:=(11,4) (11,6) (10,5) (12,5);
set Pointsneighbors[11,6]:=(11,5) (11,7) (10,6) (12,6);
set Pointsneighbors[11,7]:=(11,6) (11,8) (10,7) (12,7);
set Pointsneighbors[11,8]:=(11,7) (11,9) (10,8) (12,8);
set Pointsneighbors[11,9]:=(11,8) (11,10) (10,9) (12,9);
set Boundarypointsneighbors[11,10]:=(10,10) (12,10) (11,11);

set Boundarypointsneighbors[11,11]:=(10,11) (12,11) (11,10);
set Pointsneighbors[11,12]:=(11,11) (11,13) (10,12) (12,12);
set Pointsneighbors[11,13]:=(11,12) (11,14) (10,13) (12,13);
set Pointsneighbors[11,14]:=(11,13) (11,15) (10,14) (12,14);
set Pointsneighbors[11,15]:=(11,14) (11,16) (10,15) (12,15);
set Pointsneighbors[11,16]:=(11,15) (11,17) (10,16) (12,16);
set Pointsneighbors[11,17]:=(11,16) (11,18) (10,17) (12,17);
set Boundarypointsneighbors[11,18]:=(10,18) (11,19) (12,18);
set Boundarypointsneighbors[11,19]:=(10,19) (11,18) (12,19) (11,20) ;
set Boundarypointsneighbors[11,20]:=(10,20) (11,19) (12,20);


set Boundarypointsneighbors[12,1]:=(11,1) (12,2) (13,1);
set Boundarypointsneighbors[12,2]:=(11,2) (12,1) (13,2) (12,3);
set Boundarypointsneighbors[12,3]:=(11,3) (12,2) (13,3);
set Pointsneighbors[12,4]:=(12,3) (12,5) (11,4) (13,4);
set Pointsneighbors[12,5]:=(12,4) (12,6) (11,5) (13,5);
set Pointsneighbors[12,6]:=(12,5) (12,7) (11,6) (13,6);
set Pointsneighbors[12,7]:=(12,6) (12,8) (11,7) (13,7);
set Pointsneighbors[12,8]:=(12,7) (12,9) (11,8) (13,8);
set Pointsneighbors[12,9]:=(12,8) (12,10) (11,9) (13,9);
set Boundarypointsneighbors[12,10]:=(11,10) (13,10) (12,11);

set Boundarypointsneighbors[12,11]:=(11,11) (13,11) (12,10);
set Pointsneighbors[12,12]:=(12,11) (12,13) (11,12) (13,12);
set Pointsneighbors[12,13]:=(12,12) (12,14) (11,13) (13,13);
set Pointsneighbors[12,14]:=(12,13) (12,15) (11,14) (13,14);
set Pointsneighbors[12,15]:=(12,14) (12,16) (11,15) (13,15);
set Pointsneighbors[12,16]:=(12,15) (12,17) (11,16) (13,16);
set Pointsneighbors[12,17]:=(12,16) (12,18) (11,17) (13,17);
set Boundarypointsneighbors[12,18]:=(11,18) (12,19) (13,18);
set Boundarypointsneighbors[12,19]:=(11,19) (12,18) (13,19) (12,20) ;
set Boundarypointsneighbors[12,20]:=(11,20) (12,19) (13,20);


set Boundarypointsneighbors[13,1]:=(12,1) (13,2) (14,1);
set Boundarypointsneighbors[13,2]:=(12,2) (13,1) (14,2) (13,3);
set Boundarypointsneighbors[13,3]:=(12,3) (13,2) (14,3);
set Pointsneighbors[13,4]:=(13,3) (13,5) (12,4) (14,4);
set Pointsneighbors[13,5]:=(13,4) (13,6) (12,5) (14,5);
set Pointsneighbors[13,6]:=(13,5) (13,7) (12,6) (14,6);
set Pointsneighbors[13,7]:=(13,6) (13,8) (12,7) (14,7);
set Pointsneighbors[13,8]:=(13,7) (13,9) (12,8) (14,8);
set Pointsneighbors[13,9]:=(13,8) (13,10) (12,9) (14,9);
set Boundarypointsneighbors[13,10]:=(12,10) (14,10) (13,11);

set Boundarypointsneighbors[13,11]:=(12,11) (14,11) (13,10);
set Pointsneighbors[13,12]:=(13,11) (13,13) (12,12) (14,12);
set Pointsneighbors[13,13]:=(13,12) (13,14) (12,13) (14,13);
set Pointsneighbors[13,14]:=(13,13) (13,15) (12,14) (14,14);
set Pointsneighbors[13,15]:=(13,14) (13,16) (12,15) (14,15);
set Pointsneighbors[13,16]:=(13,15) (13,17) (12,16) (14,16);
set Pointsneighbors[13,17]:=(13,16) (13,18) (12,17) (14,17);
set Boundarypointsneighbors[13,18]:=(12,18) (13,19) (14,18);
set Boundarypointsneighbors[13,19]:=(12,19) (13,18) (14,19) (13,20) ;
set Boundarypointsneighbors[13,20]:=(12,20) (13,19) (14,20);


set Boundarypointsneighbors[14,1]:=(13,1) (14,2) (15,1);
set Boundarypointsneighbors[14,2]:=(13,2) (14,1) (15,2) (14,3);
set Boundarypointsneighbors[14,3]:=(13,3) (14,2) (15,3);
set Pointsneighbors[14,4]:=(14,3) (14,5) (13,4) (15,4);
set Pointsneighbors[14,5]:=(14,4) (14,6) (13,5) (15,5);
set Pointsneighbors[14,6]:=(14,5) (14,7) (13,6) (15,6);
set Pointsneighbors[14,7]:=(14,6) (14,8) (13,7) (15,7);
set Pointsneighbors[14,8]:=(14,7) (14,9) (13,8) (15,8);
set Pointsneighbors[14,9]:=(14,8) (14,10) (13,9) (15,9);
set Boundarypointsneighbors[14,10]:=(13,10) (15,10) (14,11);

set Boundarypointsneighbors[14,11]:=(13,11) (15,11) (14,10);
set Pointsneighbors[14,12]:=(14,11) (14,13) (13,12) (15,12);
set Pointsneighbors[14,13]:=(14,12) (14,14) (13,13) (15,13);
set Pointsneighbors[14,14]:=(14,13) (14,15) (13,14) (15,14);
set Pointsneighbors[14,15]:=(14,14) (14,16) (13,15) (15,15);
set Pointsneighbors[14,16]:=(14,15) (14,17) (13,16) (15,16);
set Pointsneighbors[14,17]:=(14,16) (14,18) (13,17) (15,17);
set Boundarypointsneighbors[14,18]:=(13,18) (14,19) (15,18);
set Boundarypointsneighbors[14,19]:=(13,19) (14,18) (15,19) (14,20) ;
set Boundarypointsneighbors[14,20]:=(13,20) (14,19) (15,20);


set Boundarypointsneighbors[15,1]:=(14,1) (15,2) (16,1);
set Boundarypointsneighbors[15,2]:=(14,2) (15,1) (16,2) (15,3);
set Boundarypointsneighbors[15,3]:=(14,3) (15,2) (16,3);
set Pointsneighbors[15,4]:=(15,3) (15,5) (14,4) (16,4);
set Pointsneighbors[15,5]:=(15,4) (15,6) (14,5) (16,5);
set Pointsneighbors[15,6]:=(15,5) (15,7) (14,6) (16,6);
set Pointsneighbors[15,7]:=(15,6) (15,8) (14,7) (16,7);
set Pointsneighbors[15,8]:=(15,7) (15,9) (14,8) (16,8);
set Pointsneighbors[15,9]:=(15,8) (15,10) (14,9) (16,9);
set Boundarypointsneighbors[15,10]:=(14,10) (16,10) (15,11);

set Boundarypointsneighbors[15,11]:=(14,11) (16,11) (15,10);
set Pointsneighbors[15,12]:=(15,11) (15,13) (14,12) (16,12);
set Pointsneighbors[15,13]:=(15,12) (15,14) (14,13) (16,13);
set Pointsneighbors[15,14]:=(15,13) (15,15) (14,14) (16,14);
set Pointsneighbors[15,15]:=(15,14) (15,16) (14,15) (16,15);
set Pointsneighbors[15,16]:=(15,15) (15,17) (14,16) (16,16);
set Pointsneighbors[15,17]:=(15,16) (15,18) (14,17) (16,17);
set Boundarypointsneighbors[15,18]:=(14,18) (15,19) (16,18);
set Boundarypointsneighbors[15,19]:=(14,19) (15,18) (16,19) (15,20) ;
set Boundarypointsneighbors[15,20]:=(14,20) (15,19) (16,20);


set Boundarypointsneighbors[16,1]:=(15,1) (16,2) (17,1);
set Boundarypointsneighbors[16,2]:=(15,2) (16,1) (17,2) (16,3);
set Boundarypointsneighbors[16,3]:=(15,3) (16,2) (17,3);
set Pointsneighbors[16,4]:=(16,3) (16,5) (15,4) (17,4);
set Pointsneighbors[16,5]:=(16,4) (16,6) (15,5) (17,5);
set Pointsneighbors[16,6]:=(16,5) (16,7) (15,6) (17,6);
set Pointsneighbors[16,7]:=(16,6) (16,8) (15,7) (17,7);
set Pointsneighbors[16,8]:=(16,7) (16,9) (15,8) (17,8);
set Pointsneighbors[16,9]:=(16,8) (16,10) (15,9) (17,9);
set Boundarypointsneighbors[16,10]:=(15,10) (17,10) (16,11);

set Boundarypointsneighbors[16,11]:=(15,11) (17,11) (16,10);
set Pointsneighbors[16,12]:=(16,11) (16,13) (15,12) (17,12);
set Pointsneighbors[16,13]:=(16,12) (16,14) (15,13) (17,13);
set Pointsneighbors[16,14]:=(16,13) (16,15) (15,14) (17,14);
set Pointsneighbors[16,15]:=(16,14) (16,16) (15,15) (17,15);
set Pointsneighbors[16,16]:=(16,15) (16,17) (15,16) (17,16);
set Pointsneighbors[16,17]:=(16,16) (16,18) (15,17) (17,17);
set Boundarypointsneighbors[16,18]:=(15,18) (16,19) (17,18);
set Boundarypointsneighbors[16,19]:=(15,19) (16,18) (17,19) (16,20) ;
set Boundarypointsneighbors[16,20]:=(15,20) (16,19) (17,20);


set Boundarypointsneighbors[17,1]:=(16,1) (18,1) (17,2);
set Boundarypointsneighbors[17,2]:=(17,1) (17,3) (16,2) (18,2);
set Boundarypointsneighbors[17,3]:=(17,2) (17,4) (16,3) (18,3);
set Boundarypointsneighbors[17,4]:=(17,3) (17,5) (18,4);
set Boundarypointsneighbors[17,5]:=(17,4) (17,6) (18,5);
set Boundarypointsneighbors[17,6]:=(17,5) (17,7) (18,6);
set Boundarypointsneighbors[17,7]:=(17,6) (17,8) (18,7);
set Boundarypointsneighbors[17,8]:=(17,7) (17,9) (18,8);
set Boundarypointsneighbors[17,9]:=(17,8) (17,10) (18,9);
set Boundarypointsneighbors[17,10]:=(17,9) (17,11) (16,10) (18,10) ;

set Boundarypointsneighbors[17,11]:=(17,10) (17,12) (16,11) (18,11) ;
set Boundarypointsneighbors[17,12]:=(17,11) (17,13) (18,12);
set Boundarypointsneighbors[17,13]:=(17,12) (17,14) (18,13);
set Boundarypointsneighbors[17,14]:=(17,13) (17,15) (18,14);
set Boundarypointsneighbors[17,15]:=(17,14) (17,16) (18,15);
set Boundarypointsneighbors[17,16]:=(17,15) (17,17) (18,16);
set Boundarypointsneighbors[17,17]:=(17,16) (17,18) (18,17);
set Boundarypointsneighbors[17,18]:=(17,17) (17,19) (16,18) (18,18);
set Boundarypointsneighbors[17,19]:=(17,18) (17,20) (16,19) (18,19);
set Boundarypointsneighbors[17,20]:=(17,19) (16,20) (18,20);


set Boundarypointsneighbors[18,1]:=(18,2) (17,1) (19,1);
set Boundarypointsneighbors[18,2]:=(18,1) (18,3) (17,2) (19,2);
set Boundarypointsneighbors[18,3]:=(18,2) (18,4) (17,3) (19,3);
set Boundarypointsneighbors[18,4]:=(18,3) (18,5) (17,4) (19,4);
set Boundarypointsneighbors[18,5]:=(18,4) (18,6) (17,5) (19,5);
set Boundarypointsneighbors[18,6]:=(18,5) (18,7) (17,6) (19,6);
set Boundarypointsneighbors[18,7]:=(18,6) (18,8) (17,7) (19,7);
set Boundarypointsneighbors[18,8]:=(18,7) (18,9) (17,8) (19,8);
set Boundarypointsneighbors[18,9]:=(18,8) (18,10) (17,9) (19,9);
set Boundarypointsneighbors[18,10]:=(18,9) (18,11) (17,10) (19,10) ;

set Boundarypointsneighbors[18,11]:=(18,10) (18,12) (17,11) (19,11) ;
set Boundarypointsneighbors[18,12]:=(18,11) (18,13) (17,12) (19,12);
set Boundarypointsneighbors[18,13]:=(18,12) (18,14) (17,13) (19,13);
set Boundarypointsneighbors[18,14]:=(18,13) (18,15) (17,14) (19,14);
set Boundarypointsneighbors[18,15]:=(18,14) (18,16) (17,15) (19,15);
set Boundarypointsneighbors[18,16]:=(18,15) (18,17) (17,16) (19,16);
set Boundarypointsneighbors[18,17]:=(18,16) (18,18) (17,17) (19,17);
set Boundarypointsneighbors[18,18]:=(18,17) (18,19) (17,18) (19,18);
set Boundarypointsneighbors[18,19]:=(18,18) (18,20) (17,19) (19,19);
set Boundarypointsneighbors[18,20]:=(18,19) (17,20) (19,20);


set Boundarypointsneighbors[19,1]:=(19,2) (18,1) (20,1);
set Boundarypointsneighbors[19,2]:=(19,1) (19,3) (18,2) (20,2);
set Boundarypointsneighbors[19,3]:=(19,2) (19,4) (18,3) (20,3);
set Boundarypointsneighbors[19,4]:=(19,3) (19,5) (18,4) (20,4);
set Boundarypointsneighbors[19,5]:=(19,4) (19,6) (18,5) (20,5);
set Boundarypointsneighbors[19,6]:=(19,5) (19,7) (18,6) (20,6);
set Boundarypointsneighbors[19,7]:=(19,6) (19,8) (18,7) (20,7);
set Boundarypointsneighbors[19,8]:=(19,7) (19,9) (18,8) (20,8);
set Boundarypointsneighbors[19,9]:=(19,8) (19,10) (18,9) (20,9);
set Boundarypointsneighbors[19,10]:=(19,9) (19,11) (18,10) (20,10) ;

set Boundarypointsneighbors[19,11]:=(19,10) (19,12) (18,11) (20,11) ;
set Boundarypointsneighbors[19,12]:=(19,11) (19,13) (18,12) (20,12);
set Boundarypointsneighbors[19,13]:=(19,12) (19,14) (18,13) (20,13);
set Boundarypointsneighbors[19,14]:=(19,13) (19,15) (18,14) (20,14);
set Boundarypointsneighbors[19,15]:=(19,14) (19,16) (18,15) (20,15);
set Boundarypointsneighbors[19,16]:=(19,15) (19,17) (18,16) (20,16);
set Boundarypointsneighbors[19,17]:=(19,16) (19,18) (18,17) (20,17);
set Boundarypointsneighbors[19,18]:=(19,17) (19,19) (18,18) (20,18);
set Boundarypointsneighbors[19,19]:=(19,18) (19,20) (18,19) (20,19);
set Boundarypointsneighbors[19,20]:=(19,19) (18,20) (20,20);


set Boundarypointsneighbors[20,1]:=(20,2) (19,1);
set Boundarypointsneighbors[20,2]:=(20,1) (20,3) (19,2);
set Boundarypointsneighbors[20,3]:=(20,2) (20,4) (19,3);
set Boundarypointsneighbors[20,4]:=(20,3) (20,5) (19,4);
set Boundarypointsneighbors[20,5]:=(20,4) (20,6) (19,5);
set Boundarypointsneighbors[20,6]:=(20,5) (20,7) (19,6);
set Boundarypointsneighbors[20,7]:=(20,6) (20,8) (19,7);
set Boundarypointsneighbors[20,8]:=(20,7) (20,9) (19,8);
set Boundarypointsneighbors[20,9]:=(20,8) (20,10) (19,9);
set Boundarypointsneighbors[20,10]:=(20,9) (20,11) (19,10);

set Boundarypointsneighbors[20,11]:=(20,12) (20,10) (19,11);
set Boundarypointsneighbors[20,12]:=(20,11) (20,13) (19,12);
set Boundarypointsneighbors[20,13]:=(20,12) (20,14) (19,13);
set Boundarypointsneighbors[20,14]:=(20,13) (20,15) (19,14);
set Boundarypointsneighbors[20,15]:=(20,14) (20,16) (19,15);
set Boundarypointsneighbors[20,16]:=(20,15) (20,17) (19,16);
set Boundarypointsneighbors[20,17]:=(20,16) (20,18) (19,17);
set Boundarypointsneighbors[20,18]:=(20,17) (20,19) (19,18);
set Boundarypointsneighbors[20,19]:=(20,18) (20,20) (19,19);
set Boundarypointsneighbors[20,20]:=(20,19) (19,20);
